# Supplementary material for: HIFα isoform specific activities drive cell-type specificity of VHL-associated oncogenesis
Source: Nat Commun. 2025 Oct 16;16:9185. doi: 10.1038/s41467-025-64214-3 (PMC12533196; doi:10.1038/s41467-025-64214-3)
Supplement: Supplementary file 3 — Supplementary Dataset 1 [file 41467_2025_64214_MOESM3_ESM.xlsx]

## Sheet: PT_Class_Module_Genes
PT Module A	PT Module B
Malat1	Fth1
Neat1	Fxyd2
Xist	Dbi
Timp3	Prdx5
Jun	Ndufa4
Kcnq1ot1	Etfb
Gm26917	Ttc36
Fut9	Chchd2
Clk1	Tpt1
Fosb	Cox8a
Dusp1	Cox4i1
BC005561	Gpx4
Prpf38b	Rpl41
Ccn1	Nme2
Cpeb4	Fau
Klf6	Atp5h
Slc4a4	Rps8
Jund	Rpl13
Slc34a1	Rpl28
Srrm2	Rps2
Golga4	Atpif1
Rsrp1	Rpl23
Brd2	Cyb5a
Slc5a12	Cox6c
Errfi1	Atp5e
Ppp1r10	Cox5a
Luc7l2	Rpl32
Gpx3	Rps27a
Ddx5	Rplp1
Spp2	Atp5d
Ptprd	Chchd10
Syne2	Akr1c21
Slc5a2	Uqcr10
Zbtb20	Rps12
Cgnl1	Rps10
Tra2b	Rida
Myo6	Atp5l
Abcc2	Rpl35a
Fos	Rpl27a
Atrx	Cox7a2
Ddx3x	Rpl11
Chka	Gapdh
Son	Scp2
Slc6a6	Rpl19
Ash1l	Cox7c
Snx29	Atp5j
Lrp2	Rpl26
Zfp871	Atp5g1
Hnrnph1	Hint1
Acsm2	Eef1a1
Prrc2c	Uqcrh
Itpr2	Ybx1
Srsf11	Rpl21
Sdc4	Rps24
Fus	Park7
Igf1r	Txn1
Lipa	Prdx1
Ank3	Cox5b
Trpm7	Atp5o
Rbm25	Miox
Slc6a19	Rpl24
Akap9	Atp5j2
Spp1	Rps20
Slc47a1	Ndufa6
Snrnp70	Uqcrq
Slc25a36	Rps3a1
Itpr1	Mpc1
Atp1b1	Rps19
Kcnj15	Ndufa13
Slc7a8	Rps16
Tns1	Mdh1
Srsf2	Rps26
G6pc	Cox6b1
Kidins220	Rplp0
Zfp36l1	Uqcrb
Nox4	Akr1a1
Sfpq	Rps9
Cited2	Ndufa2
Neu1	Rps14
Atp6v0b	Rpl18a
Prpf4b	Rps4x
Rrbp1	Rps11
Osgin1	Rpl30
Hsp90aa1	Rpl17
Slc13a1	Cox7b
Txnip	Rps25
BC005537	Rps18
Galnt11	Ndufb10
Sptbn1	Rpl15
Mia2	Uqcr11
Sec62	Rps13
Wwc2	Rps7
Eif3a	Rps23
Rbm39	Rpl27
Ndel1	Fbp1
Herpud1	Rpl10
Itgb8	Rpl13a
Clec2h	Atp5a1
Tgoln1	Rpsa
Arhgap5	Rps15a
Col4a4	Atp5c1
Col4a3	Atp5mpl
Gcnt1	Cycs
Atp2a2	Ppia
Chd4	Rps29
Ubc	Rpl37a
Cldn2	Rps15
Ctsl	Calml4
Cyp2d26	Rpl6
Apob	Esd
Atp1a1	Rpl18
Slc2a2	Rpl8
Slc3a2	Rplp2
Psap	Serf2
Slc22a8	Rpl7
Slc1a1	Rps5
Alpl	Cisd1
Hnrnpa2b1	Atp5b
Srsf5	Rpl37
Enpp2	Myl6
Apoe	Rpl22
Rsrc2	Rpl9
Phldb2	Rpl34
Ctsb	Ndufb4
Slc7a7	Ndufb11
Cubn	Ndufab1
Tcn2	Rpl14
Fam107b	Atp5f1
Rbpms	Rps17
Ivns1abp	Rpl36
Kcnj16	Rps21
Rufy3	Rpl10a
Retreg1	Pebp1
Rab11fip3	Ndufs6
Tmem252	Rpl38
Tinag	Micos13
Dcaf8	H2afj
Birc6	Ftl1
Zfp503	Ldhb
Hnrnpu	Rpl36al
Nisch	Uqcrfs1
Tmem174	Naca
Slc16a2	Rpl5
Slc7a9	Slc25a5
Lgmn	Rpl29
Rbm47	Rpl3
Kl	Rack1
Scaf11	Elob
Ncoa7	Rpl39
Selenop	Txndc17
Zfand5	Ndufc1
Abcg2	Ndufb7
Cltrn	Gng5
Arl6ip1	Rpl7a
Tsc22d1	Rpl12
Xylb	Atp5k
Pim3	Akr7a5
Pabpn1	Atp5md
Prss8	Ndufv3
Actg1	Smdt1
Cdh16	Hspe1
Sf3b1	Gabarap
Pdzk1ip1	Atox1
Actb	Rps3
App	Pfdn5
Picalm	Rpl23a
Igfbp4	Sdhb
Nus1	Rps6
Klf9	Gpx1
Mettl7a1	Atp5g2
Ctsd	Ndufa5
Chd3	Ndufa11
Prkaa2	Ddt
Ces1d	Ndufb6
Atp6v0c	Rps27l
Pnrc1	Ndufa12
Samd9l	Ndufb5
Dnase1	Ndufs5
Tpr	Atp5g3
Csnk1a1	Rps28
Srsf3	S100a1
Atp6v0a4	Nme1
Gas6	Atp6v1f
Amn	Slc25a3
U2surp	Etfa
Ncor1	Ndufb3
Hspa8	Oaz1
Grina	Rpl35
Ubap2l	Aldoa
Eif5	Tle5
Gcc2	Stard10
Plpbp	Ndufa7
Rgl1	Ndufv2
Cd2ap	Micos10
Krt8	Ndufs7
Eif4a2	Rps27
B2m	Ndufc2
Spag9	Ndufb2
Dync1h1	Rpl36a
2002-03-01	Cyc1
Selenot	Sod2
Aspa	Mpc2
Ube2d3	Timm8b
Top1	Nedd8
Hnrnpc	Grhpr
Smpdl3a	Atp6v1g1
Sqstm1	Swi5
Ddx24	Vamp8
H3f3b	Mrps21
Dlst	Eif1
Zfp91	Pcbd1
Atxn7l3b	Timm13
Sephs2	Slc25a39
Tprkb	Tpi1
Psmd7	Mrpl42
Tubb4b	Sdhc
Npc2	Tmem256
Eif4a1	Psma7
Cfl1	Eef1b2
	Nop10
	Mdh2
	D8Ertd738e
	Ubl5
	Calm3
	Prdx2
	Grcc10
	Ndufa8
	Mettl26
	Phyh
	Msrb1
	Romo1
	Arpp19
	Taldo1
	Rpl31
	Bola3
	Btf3
	Ndufs8
	Ndufb1-ps
	Psmb5
	Pgk1
	Clta
	Qdpr
	Ldha
	Cenpx
	Cops9
	Uba52
	Ndufa3
	Hsbp1
	Psmb4
	Dcxr
	Tbca
	Psmb1
	Cox17
	Ndufs2
	Scand1
	Adh5
	Sec61g
	Mrpl20
	Eif3k
	Tma7
	Anapc13
	Selenbp1
	Pepd
	Pgam1
	Lamtor4
	Psmb3
	Gm10076
	Tomm7
	Vps29
	Rtraf
	Sem1
	Rbx1
	H2afz
	Higd2a
	Mrps14
	Mrpl51
	Psmb6
	Spr
	Polr2f
	Ndufs4
	Mrpl52
	Uqcc2
	Fmc1
	Pdcd5
	Pnkd
