# Supplementary material for: HIFα isoform specific activities drive cell-type specificity of VHL-associated oncogenesis
Source: Nat Commun. 2025 Oct 16;16:9185. doi: 10.1038/s41467-025-64214-3 (PMC12533196; doi:10.1038/s41467-025-64214-3)
Supplement: Supplementary file 4 — Supplementary Dataset 2 [file 41467_2025_64214_MOESM4_ESM.xlsx]

## Sheet: Supp_Table_2
Gene	PT_identity	VKO vs ConKO - L2FC	VKO vs ConKO - p_adj	VHEKO vs VKO - L2FC	VHEKO vs VKO - p_adj	VHKO vs VKO - L2FC	VHKO vs VKO - p_adj	VEKO vs VKO - L2FC	VEKO vs VKO - p_adj	VHEKO vs ConKO - L2FC	VHEKO vs ConKO - p_adj	HIF_dependence
Mgarp	S1 A	11.1923	3.32586e-26	-4.0649	2.17699e-14	-4.4559	2.94145e-29	0.421225	0.134758	6.97066	3.49586e-06	Ambiguous HIF dependence
Muc2	S1 A	10.6278	1.01396e-24	-5.04876	3.22416e-17	-0.94223	0.293813	-3.6422	3.35869e-50	5.37024	7.93843e-05	Ambiguous HIF dependence
Slc16a3	S1 A	9.65602	1.26388e-17	-3.72114	4.81218e-29	-4.58258	2.0663e-24	0.766974	0.00688858	6.12085	6.82722e-05	Ambiguous HIF dependence
1600014C23Rik	S1 A	8.83855	1.67481e-14	-2.63087	1.07395e-11	-1.57386	0.000582702	0.947447	0.00162165	6.00155	0.000186566	Ambiguous HIF dependence
Dlc1	S1 A	8.75667	5.98513e-14	-5.58946	2.35917e-10	-2.84645	5.73943e-07	-4.22811	1.31453e-15	0	0	HIF1A + HIF2A
Gm13849	S1 A	8.58544	5.25626e-13	-6.85761	3.79665e-09	0.0691745	0.999921	-6.02575	3.75998e-11	0	0	HIF2A alone
Ndufa4l2	S1 A	8.50256	6.74546e-13	-4.34337	4.56625e-12	-3.29803	2.88536e-06	-0.803579	0.0669721	3.68122	0.211553	HIF1A + HIF2A
Aire	S1 A	8.17513	8.15324e-12	-7.44325	5.00474e-10	-0.778448	0.999921	-4.41538	4.46141e-14	0	0	HIF2A alone
F630040K05Rik	S1 A	7.41305	5.5255e-09	-3.83129	5.07173e-06	-1.63499	0.16732	-0.43337	0.60604	0	0	HIF1A + HIF2A
Defb19	S1 A	7.28479	5.25086e-34	-5.29642	9.51273e-32	-1.2395	0.00105019	-4.6104	4.05792e-16	1.45623	2.67265e-05	HIF2A alone
Gm16754	S1 A	7.18777	3.11367e-23	-2.7763	4.61963e-21	-1.30894	0.0010422	1.3813	5.60486e-16	4.33722	2.55075e-05	Ambiguous HIF dependence
Lamc2	S1 A	7.1138	1.43625e-11	-6.0525	1.16483e-08	-0.42989	0.999921	-4.62008	5.23588e-11	0	0	HIF2A alone
Zfp92	S1 A	6.91384	4.70555e-45	-3.40029	1.82118e-33	-3.11178	1.30762e-19	0.117396	0.788739	3.0979	0.000104556	Ambiguous HIF dependence
Ccl4	S1 A	6.84833	0.28492	-1.98058	0.746451	-2.51739	0.999921	-3.15626	0.684386	0	0	NA
Pfkp	S1 A	6.71966	5.80969e-142	-4.28037	1.47407e-174	-1.83656	3.11918e-18	-0.91917	4.61655e-06	2.53721	1.17673e-09	HIF1A + HIF2A
Prelid2	S1 A	6.62013	1.98742e-53	-3.6831	8.68453e-51	-1.67837	1.71406e-06	0.668246	0.00014329	2.62878	0.000973695	HIF1A + HIF2A
Ankrd37	S1 A	6.51349	8.7091e-136	-5.0087	6.07121e-233	-2.4257	2.73958e-19	-2.38403	2.28478e-63	1.54516	0.000326291	HIF1A + HIF2A
Ngb	S1 A	6.47178	5.16104e-16	-3.82263	0.0297653	-1.95815	0.0206693	-4.27407	0.000169891	-0.046817	0.989542	HIF2A alone
Nlrp10	S1 A	6.45817	5.67966e-07	-4.69101	0.000141104	-2.57901	0.193291	-6.46611	2.44369e-06	0	0	HIF2A alone
Gm49540	S1 A	6.42887	8.78993e-06	-5.52205	0.000125385	0.2224	0.999921	-3.9829	0.000439221	0	0	HIF2A alone
Krt19	S1 A	6.3257	1.33648e-12	-0.147554	0.956689	1.13018	0.999921	-3.2381	4.84473e-07	3.80505	0.0752954	HIF2A alone
Apoa4	S1 A	6.31746	5.92406e-18	-4.90219	1.18737e-15	-0.0731189	0.999921	-3.75161	4.11455e-15	1.72173	0.523196	HIF2A alone
2610528A11Rik	S1 A	6.28311	0.00143904	0.0301105	0.993653	-0.856201	0.999921	-1.84969	0.621885	2.28384	0.411473	Ambiguous HIF dependence
Kif26a	S1 A	6.23013	1.41344e-65	-4.16986	2.587e-55	-0.580685	0.259688	-1.59733	3.43391e-16	1.5436	0.0211557	HIF1A + HIF2A
Cpe	S1 A	6.16909	1.55246e-09	-4.55973	8.02635e-08	-2.56575	2.04318e-16	-5.3596	0.000148042	0.513599	0.542535	HIF2A alone
Ehf	S1 A	6.14118	1.37143e-58	-5.63216	1.67999e-50	-0.973086	0.00554812	-4.14138	1.2504e-60	-0.0246043	0.989542	HIF2A alone
Plcxd3	S1 A	5.99814	2.6583e-06	-6.21214	2.27179e-06	-0.391986	0.999921	-4.65821	1.87812e-06	0	0	HIF2A alone
Gm31774	S1 A	5.9387	6.82367e-20	-5.67584	3.02021e-25	-0.675412	0.999921	-3.39325	2.96211e-15	-0.228377	0.946585	HIF2A alone
Shisal2a	S1 A	5.85208	0.000633637	-4.16188	0.0189628	-1.90293	0.999921	-3.52405	0.026891	0	0	HIF2A alone
Grin1	S1 A	5.78823	4.51186e-08	-5.55621	4.68452e-06	-3.44191	0.00294112	0.684961	0.251102	0	0	HIF1A alone
Kcne4	S1 A	5.66816	1.07119e-07	-4.45516	8.2673e-05	-0.412865	0.999921	-4.22685	0.000183145	0	0	HIF2A alone
Mab21l3	S1 A	5.62725	9.48572e-70	-3.29866	7.49423e-38	-0.214166	0.999921	-2.40621	1.0146e-21	2.26503	0.000614985	HIF1A + HIF2A
Fat3	S1 A	5.55372	0.000320055	-4.64922	0.00081048	0.473025	0.999921	-4.2609	0.00369582	0	0	HIF2A alone
5730437C11Rik	S1 A	5.52091	0.00561281	-1.52053	0.427581	-0.568998	0.999921	-0.348162	0.893725	0	0	Ambiguous HIF dependence
4930426D05Rik	S1 A	5.4636	7.94821e-25	-2.89599	0.00175206	-0.281539	0.999921	-1.58362	0.00634918	2.11503	0.1687	HIF1A + HIF2A
Gm13936	S1 A	5.39946	2.7613e-06	-4.9378	1.61221e-08	-0.144617	0.999921	-2.54538	1.34931e-08	-0.359301	0.905679	HIF1A + HIF2A
Aldh18a1	S1 A	5.38522	1.15734e-13	-3.64699	1.31851e-08	-1.70573	0.00428712	-0.838771	0.0653816	1.38304	0.597689	HIF1A + HIF2A
Astl	S1 A	5.36456	0.00464145	-4.13004	0.0255457	-0.762118	0.999921	-2.59138	0.138686	0	0	HIF1A + HIF2A
Pfkfb3	S1 A	5.35172	4.73758e-39	-3.84646	1.42613e-28	-4.05935	4.63729e-19	0.539146	0.124452	1.40935	0.144768	HIF1A alone
Egln3	S1 A	5.16804	1.96176e-86	-3.71667	4.44271e-90	-1.08783	0.000179788	-2.14894	5.35721e-08	1.20732	0.004277	HIF1A + HIF2A
A2m	S1 A	5.16634	0.0028973	-5.09414	1.42784e-08	-2.06066	0.0694817	-2.19856	0.00160317	0	0	HIF1A + HIF2A
Barx2	S1 A	5.05293	0.0033378	-4.5527	0.0067921	-3.18574	0.363547	-4.05756	0.0148119	0	0	HIF2A alone
Cpne5	S1 A	5.03066	0.000455269	-5.54944	0.000273072	-1.01106	0.999921	-4.87964	0.000816259	0	0	HIF2A alone
Cox4i2	S1 A	5.01572	0.0027564	-1.96475	0.749596	-2.72105	0.999921	-3.32505	0.0487069	0	0	HIF2A alone
Fam174b	S1 A	5.01572	0.0027564	-1.96475	0.749596	-0.413894	0.999921	-3.21848	0.0422917	0	0	HIF2A alone
Apoc3	S1 A	5.00007	1.35592e-11	-3.46728	2.57733e-09	-0.290203	0.999921	-3.48646	6.50931e-06	0.690615	0.0369001	HIF2A alone
Synpr	S1 A	4.95888	5.11527e-05	-2.93712	0.000297366	-2.18808	0.199749	-2.27015	0.456301	2.25294	0.368749	HIF1A + HIF2A
Ly6d	S1 A	4.95751	0.55204	-1.93759	0.754486	-2.30101	0.999921	-3.53359	0.13039	0	0	NA
Stk32b	S1 A	4.88077	8.28746e-14	-3.04207	0.0613874	-0.62128	0.999921	-2.26428	0.173135	0.0893688	0.978754	Ambiguous HIF dependence
Sgcd	S1 A	4.88013	0.0387904	-2.0134	0.36791	-1.98589	0.999921	-2.54257	0.265236	0	0	Ambiguous HIF dependence
Loxl2	S1 A	4.86546	5.17548e-05	-5.65942	0.000438169	-3.39234	2.209e-15	-2.60036	1.21984e-15	-2.27462	0.232695	HIF1A or HIF2A
Ppp1r3g	S1 A	4.79222	0.00728591	-1.22239	0.322951	-3.8752	0.248085	1.71421	0.0574025	4.12061	0.0725808	Ambiguous HIF dependence
Hsd17b2	S1 A	4.73399	3.71335e-06	-3.53524	1.00373e-08	-1.0868	0.00321338	-2.75642	0.000153433	0.183213	0.907228	HIF2A alone
Gm15283	S1 A	4.73309	2.30547e-59	-4.95086	1.81097e-48	-2.8643	5.57814e-28	-0.161367	0.61429	-0.566856	0.670637	HIF1A alone
Syce1	S1 A	4.6672	0.337795	-1.98951	0.732818	-4.41183	0.999921	-6.38764	0.272518	0	0	NA
Plxna4	S1 A	4.63439	5.7733e-06	-3.87258	0.00535808	-0.160335	0.999921	-4.20216	0.0029995	-0.573385	0.80901	HIF2A alone
Aldh1l2	S1 A	4.61767	0.0028889	-5.78697	0.00017854	-1.65231	0.857794	-1.08188	0.43786	0	0	HIF1A + HIF2A
Irx3os	S1 A	4.61138	0.0171486	-4.63599	0.0145022	-2.1576	0.967387	-2.41848	0.158932	0	0	HIF1A + HIF2A
2310043L19Rik	S1 A	4.57594	4.03377e-15	-3.62869	1.69135e-12	0.276102	0.999921	-1.72154	0.000246662	0.827207	0.688084	HIF1A + HIF2A
Crabp1	S1 A	4.57086	3.72787e-12	-4.80157	2.90966e-08	-1.24626	0.280829	-0.99279	0.611045	-1.03098	0.74753	HIF1A + HIF2A
Lrp2bp	S1 A	4.56431	4.0617e-30	-3.95339	3.50034e-23	-1.88056	3.21505e-07	-1.33845	7.69552e-06	0.821572	0.532209	HIF1A + HIF2A
Ldc1	S1 A	4.55944	5.83327e-23	-3.21677	1.13102e-12	-0.437975	0.999921	-2.93009	1.75081e-08	0.848212	0.00776496	HIF2A alone
Pkm	S1 A	4.55793	1.04396e-13	-5.23429	2.8714e-17	-2.19177	8.45084e-06	-2.29061	0.00326942	-0.557332	0.60432	HIF2A alone
Hk2	S1 A	4.52779	0.00317296	-4.35982	0.0050375	-4.17666	0.0726564	0.615901	0.643552	0	0	HIF1A + HIF2A
Cybb	S1 A	4.52571	0.616492	-1.9178	0.757426	-0.127816	0.999921	-1.19879	0.731397	0	0	NA
1110032F04Rik	S1 A	4.51597	0.0284356	-3.19201	0.107224	-0.618948	0.999921	-1.50897	0.408253	0	0	Ambiguous HIF dependence
Klhl14	S1 A	4.50309	9.60189e-19	-4.69761	9.31391e-13	-0.643275	0.928744	-2.32037	0.0455705	-1.10809	0.58921	HIF2A alone
Fabp5	S1 A	4.50076	3.96699e-52	-4.61036	2.5903e-93	-1.53047	2.65805e-06	-3.3486	4.98836e-73	0.24017	0.79534	HIF2A alone
Ly6f	S1 A	4.49053	3.38604e-05	-1.2465	0.203686	0.171153	0.999921	-0.313774	0.849335	2.54836	0.173158	Ambiguous HIF dependence
Pcsk2	S1 A	4.48031	0.000117025	-3.87764	1.92177e-05	0.0925243	0.999921	-4.7982	1.23896e-06	0	0	HIF2A alone
Gm6277	S1 A	4.46506	7.84947e-08	-2.71896	0.0002014	0.0442381	0.999921	-1.46816	0.0293829	1.89269	0.394511	HIF1A + HIF2A
Cd163l1	S1 A	4.45578	0.471218	-5.13401	1.09012e-05	-0.263204	0.999921	-3.33703	0.000387432	0	0	NA
Siglech	S1 A	4.40405	0.646601	-1.92048	0.757074	-2.215	0.999921	-3.61527	0.632247	0	0	NA
Dkk1	S1 A	4.40405	0.646601	-1.92048	0.757074	-1.81073	0.999921	-3.0554	0.705175	0	0	NA
Xlr5a	S1 A	4.39662	0.00195529	-3.59998	0.00966671	-1.02579	0.999921	-3.00312	0.0468799	0	0	HIF2A alone
Slit3	S1 A	4.34265	0.0511854	-3.57402	0.106916	-1.13558	0.999921	-1.33424	0.557641	0	0	NA
Clec18a	S1 A	4.33148	4.192e-11	-1.66645	0.255376	0.79635	0.999921	-2.73863	0.00117552	1.61712	0.391588	HIF2A alone
St3gal5	S1 A	4.29232	0.00207232	-3.84973	0.0134762	-0.932594	0.999921	-3.77921	0.0165543	0	0	HIF2A alone
Plat	S1 A	4.27907	0.0514181	-3.37436	0.138637	-3.05613	0.980828	-2.03506	0.393423	0	0	NA
Xlr5b	S1 A	4.24874	0.0147611	-2.06213	0.265969	-1.21983	0.999921	-2.70775	0.192932	0	0	Ambiguous HIF dependence
Hapln1	S1 A	4.22362	0.0632284	-4.25639	0.0218776	-0.821464	0.999921	-2.7335	0.144444	0	0	NA
St8sia4	S1 A	4.21536	0.0624907	-1.93332	0.755043	-1.94374	0.999921	-2.92608	0.220569	0	0	NA
Dpysl2	S1 A	4.19724	4.74666e-20	-2.57517	2.07158e-11	-0.942732	0.16041	-2.07375	1.26976e-07	1.32658	0.168022	HIF1A + HIF2A
Ncam1	S1 A	4.19262	6.72306e-74	-3.22822	2.91854e-52	-0.461317	0.790972	-1.20602	0.00017203	1.03569	0.0184653	HIF1A + HIF2A
Fgl1	S1 A	4.17977	1.86608e-33	-3.39404	8.70582e-26	-0.0172204	0.999921	-1.9648	1.91692e-09	0.425364	0.677349	HIF1A + HIF2A
Gm10532	S1 A	4.16886	0.120589	-1.95676	0.373545	-1.18573	0.999921	-1.56069	0.519551	0	0	NA
Edn2	S1 A	4.13767	0.385045	-2.07849	0.579301	-1.94659	0.999921	-3.45552	0.440491	0	0	NA
Frzb	S1 A	4.13006	7.75623e-13	-3.14736	4.95161e-10	-0.340384	0.999921	-2.90365	5.52819e-07	0.368167	0.865571	HIF2A alone
Kcnj8	S1 A	4.0807	4.51973e-09	-2.00267	6.74092e-05	-1.56779	0.0641109	-1.9818	4.17734e-05	2.06947	0.0790972	Ambiguous HIF dependence
Arxes1	S1 A	4.05633	0.0388736	-2.93798	0.115541	-0.482494	0.999921	-3.12052	0.103373	0	0	Ambiguous HIF dependence
Gm36041	S1 A	4.05567	0.0112212	-2.98134	0.079705	-1.07487	0.999921	-1.96404	0.288457	0	0	Ambiguous HIF dependence
Amph	S1 A	4.04862	0.0543224	-3.43565	0.117168	-0.479045	0.999921	-2.01937	0.337663	0	0	NA
Gm4211	S1 A	4.04846	0.0496094	-1.23375	0.478374	0.0639176	0.999921	-0.164554	0.951351	0	0	Ambiguous HIF dependence
Ddi1	S1 A	4.04149	0.000191534	-2.65568	0.000970569	0.102287	0.999921	-1.30332	0.159293	1.19094	0.660249	HIF1A + HIF2A
9630001P10Rik	S1 A	4.04101	0.00963954	-2.80547	0.0753405	-3.4601	0.445409	1.24941	0.158902	0	0	Ambiguous HIF dependence
Dapk2	S1 A	4.03522	6.63587e-08	-3.35406	1.1448e-06	-0.880327	0.999921	-2.0781	0.000374028	1.06356	0.644705	HIF2A alone
Gm48597	S1 A	4.03113	0.06107	-0.555789	0.750289	-0.484199	0.999921	-1.49838	0.417515	3.52273	0.163556	NA
Cables1	S1 A	4.01829	1.01528e-21	-3.08256	8.60833e-15	0.259132	0.999921	-1.09851	0.000552268	0.933131	0.430774	HIF1A + HIF2A
Gm49504	S1 A	4.01804	0.0253684	-3.70123	0.0162079	-2.26861	0.908131	-1.53315	0.325722	0	0	HIF1A + HIF2A
Fyn	S1 A	3.99441	0.00650666	-5.5595	0.000449663	-2.38117	0.526803	-2.60443	0.0406431	0	0	HIF2A alone
Rgcc	S1 A	3.97803	0.646319	-2.12097	0.303585	-1.59108	0.999921	-3.04542	0.26886	0	0	NA
Angptl3	S1 A	3.96764	1.22393e-61	-3.71653	4.8155e-152	-0.00511143	0.999921	-3.25794	4.63964e-86	0.228551	0.656862	HIF2A alone
Hif3a	S1 A	3.94265	4.48335e-05	-3.15762	0.000691794	-1.49107	0.511313	-1.79721	0.0261089	-0.387685	0.922472	HIF1A + HIF2A
F2	S1 A	3.92464	0.0255075	-2.89148	0.0513482	-1.02999	0.999921	-1.78381	0.213188	0	0	Ambiguous HIF dependence
Rgs11	S1 A	3.9181	0.00920618	-3.36219	0.00806765	-2.61366	0.560921	1.07791	0.222325	0	0	HIF1A + HIF2A
Cfap44	S1 A	3.91049	0.000120931	-2.61553	0.000653021	-1.88004	0.231313	-2.06339	0.00680411	0.702196	0.793302	HIF2A alone
Cybrd1	S1 A	3.90626	0.000238209	-3.88632	0.000447899	-0.920938	0.999921	-2.48358	0.00352535	-0.348451	0.945764	HIF2A alone
Ly6c2	S1 A	3.89702	0.714548	-1.94312	0.753321	-2.36874	0.999921	-3.91793	0.594904	0	0	NA
Gm8104	S1 A	3.88216	0.158081	-4.38873	0.0574782	-2.16692	0.999921	-0.704765	0.793436	0	0	NA
D630011A20Rik	S1 A	3.86375	0.000125234	-3.81111	0.000954054	-0.382333	0.999921	-2.41717	0.00655862	0	0	HIF2A alone
Ppp1r3b	S1 A	3.78377	0.0370829	-4.74737	0.0118148	-2.48878	0.904597	-3.08938	0.0776154	0	0	HIF1A + HIF2A
Pdk1	S1 A	3.77985	2.01301e-66	-2.83596	1.48324e-64	-2.66009	2.07905e-34	0.600908	5.96624e-07	1.15945	0.000707988	HIF1A alone
Mt2	S1 A	3.77958	0.000177991	-2.79696	0.0175088	-0.909813	0.999921	-1.73426	0.0140482	0.492408	0.883645	HIF1A + HIF2A
Myom3	S1 A	3.77053	5.83327e-23	-2.99476	2.33547e-19	-0.608265	0.445409	-2.12744	9.96383e-13	0.273963	0.801827	HIF2A alone
Stc2	S1 A	3.73954	8.00197e-33	-3.60498	1.26698e-29	-1.54149	4.61783e-07	-0.61224	0.0172341	0.408655	0.683443	HIF1A + HIF2A
A730020E08Rik	S1 A	3.73494	0.00722729	-1.81727	0.0879365	-1.28572	0.999921	-2.95267	0.014592	1.31463	0.648963	HIF2A alone
Dysf	S1 A	3.70558	5.79282e-05	-5.47219	5.38936e-05	-1.78167	0.499599	-5.25534	7.35248e-05	0	0	HIF2A alone
Serpina1b	S1 A	3.66834	0.00330278	-3.54919	0.214623	-0.916079	0.999921	-3.99312	0.00494286	-2.22771	0.592932	HIF2A alone
Gm30541	S1 A	3.63201	2.57993e-10	-3.54827	4.56731e-09	-0.839872	0.89629	-0.959457	0.0590656	0.16467	0.948499	HIF1A + HIF2A
9330188P03Rik	S1 A	3.62101	0.0714911	-3.32149	0.0349142	-0.0438643	0.999921	-2.1996	0.246082	0	0	NA
Ptgds	S1 A	3.60974	2.93715e-05	-1.14299	0.234255	0.460379	0.999921	0.08206	0.974559	1.79609	6.12128e-08	Ambiguous HIF dependence
Parvb	S1 A	3.60059	0.00454543	-3.27674	0.0208261	0.522584	0.999921	-1.2734	0.402721	0	0	HIF1A + HIF2A
Kif21b	S1 A	3.58298	3.71205e-07	-4.29753	3.08268e-05	-1.0215	0.898748	-1.09165	0.160331	-0.790733	0.80894	HIF1A + HIF2A
Dppa1	S1 A	3.57871	0.00311148	-0.92276	0.498435	-1.08251	0.999921	-1.3834	0.307054	2.58949	0.243097	Ambiguous HIF dependence
Anxa2	S1 A	3.57361	0.0829999	-4.65263	0.0165442	-1.47238	0.999921	-1.71736	0.332394	0	0	NA
Pcsk2os1	S1 A	3.56952	0.664781	-5.12493	2.38079e-13	-1.77672	0.16732	-3.96493	0.0426429	0	0	NA
Cntnap5a	S1 A	3.56057	9.92732e-05	-3.63184	1.31015e-09	-0.880159	0.999921	-2.45323	0.186787	0.469722	0.865704	HIF1A + HIF2A
2004-09-01	S1 A	3.54168	6.36572e-21	-3.14532	2.08361e-15	-0.203389	0.999921	-1.07708	0.00204421	0.313581	0.821431	HIF1A + HIF2A
Opcml	S1 A	3.51814	0.000271997	-3.3437	1.31223e-05	0.108426	0.999921	-2.72747	0.000447264	0.0460809	0.989122	HIF2A alone
Apln	S1 A	3.50362	2.79221e-45	-3.02079	1.08039e-35	-1.02984	0.000233686	-1.14663	4.45503e-09	0.588569	0.337991	HIF1A + HIF2A
Arxes2	S1 A	3.50284	2.91557e-12	-2.39675	2.3648e-05	-0.692258	0.926705	-2.84641	1.3932e-07	1.15781	0.43288	HIF2A alone
Efhd1	S1 A	3.49821	1.98781e-45	-2.09866	3.154e-49	0.314526	0.967663	-1.31499	2.26435e-09	1.60502	1.13507e-06	HIF1A + HIF2A
Tmem45b	S1 A	3.47291	1.39472e-06	-2.86306	3.66432e-06	-0.332754	0.999921	-1.20103	0.113933	0.175315	0.947068	HIF1A + HIF2A
H2-DMb2	S1 A	3.46995	0.000109685	-1.82795	0.00912799	0.438762	0.999921	0.0224391	0.991279	1.0655	0.547631	HIF1A + HIF2A
Gm15326	S1 A	3.46845	0.0619125	-2.39405	0.168897	-0.0780578	0.999921	0.0721369	0.977908	0	0	NA
Tbx10	S1 A	3.44815	3.99342e-06	-1.93174	0.00737872	-0.507961	0.999921	-1.61606	0.0143158	0.995118	0.551693	HIF1A + HIF2A
Itga9	S1 A	3.43694	3.28624e-05	-3.56676	0.00104957	-4.22703	0.00650276	-1.88762	0.0251631	-0.516182	0.89683	HIF1A or HIF2A
Pparg	S1 A	3.42359	0.180449	-2.47789	0.171204	-0.309179	0.999921	-2.65976	0.235342	0	0	NA
Gdf11	S1 A	3.42222	5.69212e-13	-4.37558	7.29854e-09	-1.74026	0.214189	-1.97496	0.000272558	-0.966065	0.601692	HIF2A alone
Ptp4a3	S1 A	3.4042	5.77162e-10	-3.8001	4.81394e-13	0.28669	0.999921	-3.83624	1.48871e-17	-0.861188	0.570471	HIF2A alone
Wdfy4	S1 A	3.4016	0.000248749	-2.44477	0.00540962	-0.756273	0.999921	-1.98126	0.0493677	0.700719	0.805705	HIF2A alone
Igsf3	S1 A	3.39222	2.44715e-95	-2.43268	1.57531e-83	0.0332647	0.999921	-1.71875	2.14941e-36	0.854777	4.7614e-05	HIF2A alone
Gm34921	S1 A	3.3845	0.214497	-1.93361	0.363166	0.27273	0.999921	-1.48279	0.555561	0	0	NA
Gm13431	S1 A	3.37369	0.182425	-1.30423	0.618611	1.23631	0.999921	-0.551174	0.872124	0	0	NA
Emid1	S1 A	3.37317	0.170981	-1.92357	0.756592	-0.0887724	0.999921	-1.46353	0.585135	0	0	NA
Ckap2l	S1 A	3.37112	0.255079	-2.4597	0.28343	-0.379544	0.999921	0.0798038	0.9836	0	0	NA
Tmsb10	S1 A	3.35291	1.04396e-13	-3.35284	2.94643e-15	-1.72063	6.91191e-06	-0.748637	0.656439	-0.486459	0.695427	HIF1A alone
Igfbp1	S1 A	3.34422	5.65616e-06	-3.13268	8.4863e-14	-0.0636804	0.999921	-2.52874	8.25502e-07	0.0342952	0.985597	HIF2A alone
Kcne1l	S1 A	3.32786	9.9722e-09	-1.59112	0.017507	-0.728618	0.999921	-0.581487	0.4509	1.2645	0.349066	Ambiguous HIF dependence
Gbp5	S1 A	3.32132	0.281573	-1.59255	0.587181	0.400521	0.999921	0.843633	0.920424	0	0	NA
Slc37a1	S1 A	3.30725	0.000679864	-2.93082	0.00132995	-0.458614	0.999921	-1.58213	0.0685946	0.537821	0.869377	HIF1A + HIF2A
Colgalt2	S1 A	3.29813	0.0483775	-2.01675	0.279349	0.846103	0.999921	-1.25561	0.545226	0	0	Ambiguous HIF dependence
5330416C01Rik	S1 A	3.27856	0.664444	-4.96779	0.241412	-1.09317	0.999921	-0.581996	0.847914	0	0	NA
Il17rb	S1 A	3.26319	1.91412e-44	-3.19612	1.0458e-50	-0.218313	0.999921	-2.11822	4.45824e-26	-0.208401	0.740869	HIF2A alone
Enox1	S1 A	3.24222	0.0378069	-4.19926	0.0106054	-0.662128	0.999921	-1.11443	0.422828	0	0	HIF1A + HIF2A
Pfkl	S1 A	3.23825	6.89801e-53	-2.32196	1.08066e-29	-1.73097	3.7579e-18	0.434791	0.0402351	0.904663	0.0156267	HIF1A alone
6030407O03Rik	S1 A	3.234	0.00119576	-3.76083	0.00397928	-1.14443	0.999921	-0.399747	0.768826	-1.14607	0.76134	HIF1A + HIF2A
Tmem178	S1 A	3.21996	5.05634e-28	-2.08997	3.06884e-20	0.294375	0.999921	-2.12146	1.36097e-21	0.69099	0.0202205	HIF2A alone
Tff3	S1 A	3.21145	0.202545	-4.32416	0.05311	-2.28496	0.999921	-2.59597	0.238532	0	0	NA
Pdgfd	S1 A	3.19065	9.83374e-07	-2.07814	5.7207e-09	-0.602785	0.972193	-1.4352	0.00249545	0.718791	0.477582	HIF1A + HIF2A
Ap1m2	S1 A	3.18582	9.805e-08	-2.86853	1.07409e-05	-0.234328	0.999921	-0.22814	0.796833	0.264896	0.911616	HIF1A + HIF2A
Fam129a	S1 A	3.18044	1.90386e-30	-2.87421	7.38909e-23	-0.581541	0.335775	-1.89606	1.48871e-17	0.16993	0.882546	HIF2A alone
Scn8a	S1 A	3.16959	0.0477896	-1.95578	0.269941	0.103353	0.999921	0.482017	0.819268	0	0	Ambiguous HIF dependence
Plod2	S1 A	3.16606	2.38619e-115	-2.57964	2.04272e-59	-0.786233	6.52457e-06	-0.954491	3.88784e-10	0.536935	0.0819511	HIF1A + HIF2A
Plxna3	S1 A	3.15868	0.085895	-1.70872	0.343453	-0.851375	0.999921	-1.14604	0.559809	0	0	NA
Nxph4	S1 A	3.15556	0.00635543	-2.62531	0.0294208	-2.38421	0.445097	-1.36821	0.206872	-0.666679	0.845114	HIF1A + HIF2A
Tram2	S1 A	3.1499	1.05696e-19	-3.64711	1.36541e-21	-0.764709	0.165527	-1.92892	9.96383e-13	-0.257278	0.858058	HIF2A alone
Igfbp3	S1 A	3.14881	3.06734e-13	-3.35452	5.44495e-10	0.492979	0.999921	-3.46141	0.0148889	-0.258038	0.882586	HIF2A alone
Gm42938	S1 A	3.13422	4.20772e-10	-2.46422	1.06315e-06	0.660254	0.999921	-1.33005	0.00352535	0.419251	0.766015	HIF1A + HIF2A
Smpx	S1 A	3.13168	0.00269627	-3.48225	0.00494726	-1.38299	0.967387	-1.5962	0.0959618	-0.677432	0.865308	HIF1A + HIF2A
Ly6g6d	S1 A	3.12727	0.0557636	-2.49315	0.103985	-0.077806	0.999921	-1.15827	0.487105	0	0	NA
Pgm5	S1 A	3.11808	0.0129543	-0.330351	0.821777	0.856553	0.999921	-1.03799	0.027406	1.45692	0.0196233	Ambiguous HIF dependence
Arfgef3	S1 A	3.11588	0.317348	-2.3003	0.377402	0	0	-1.09822	0.708022	0	0	NA
Npr3	S1 A	3.10619	0.392564	0	0	-0.576726	0.999921	-1.22223	0.710355	0	0	NA
Col6a6	S1 A	3.10569	0.00200425	-3.13985	8.71783e-05	-0.507736	0.999921	-0.805061	0.587874	0.0218168	0.993431	HIF1A + HIF2A
Ptn	S1 A	3.10398	0.0897369	-2.4708	0.109924	-0.471408	0.999921	-2.17278	0.143371	0	0	NA
Hdgfl3	S1 A	3.08974	0.00230226	-2.80875	0.0252548	-0.460823	0.999921	-2.20256	0.0613714	-0.876897	0.803189	HIF1A + HIF2A
Gm17416	S1 A	3.07753	0.25497	-2.61244	0.190367	-0.441473	0.999921	-2.87512	0.200852	0	0	NA
Pxdc1	S1 A	3.05508	0.0856186	-2.13936	0.168257	-1.74367	0.999921	-1.47626	0.406744	0.469764	0.922472	NA
Henmt1	S1 A	3.03987	0.00173817	-1.72129	0.0306448	-0.833466	0.999921	-0.991823	0.244441	1.45097	0.412759	HIF1A + HIF2A
Rassf4	S1 A	3.03412	2.34178e-10	-2.64196	3.93911e-12	-0.395989	0.999921	-1.47309	2.42048e-05	0.145478	0.929637	HIF1A + HIF2A
Cyp2j13	S1 A	3.02345	0.0413086	-1.64147	0.382616	-0.501961	0.737149	-1.68469	0.0824773	-1.08904	0.379208	Ambiguous HIF dependence
Tmem179	S1 A	3.01476	0.199252	-2.52856	0.247022	-1.21679	0.999921	-0.270873	0.933599	0	0	NA
Ly6a	S1 A	3.01195	5.09758e-05	-2.1	3.70403e-10	-0.421608	0.735154	-1.29808	1.89184e-13	0.455776	0.711626	HIF1A + HIF2A
Gdpd3	S1 A	2.96178	6.88826e-14	-2.35195	3.30436e-14	0.0574166	0.999921	-1.80115	6.49976e-14	0.453033	0.699343	HIF2A alone
Gm46516	S1 A	2.95567	0.261817	-1.75891	0.50921	0.206522	0.999921	-1.60979	0.569808	0	0	NA
Ntm	S1 A	2.95183	0.109577	-4.67363	0.0134807	-0.82977	0.999921	-1.14673	0.527426	0	0	NA
Trdn	S1 A	2.95081	7.81492e-12	-0.977595	0.1699	-0.586602	0.999921	-0.313386	0.818209	2.00559	0.00124401	Ambiguous HIF dependence
Lmod1	S1 A	2.93652	0.300273	-1.69634	0.446106	-1.40253	0.999921	-0.667531	0.809041	0	0	NA
Plekhg1	S1 A	2.92487	0.327971	0	0	-1.6898	0.999921	-3.04256	0.314881	0	0	NA
Upp1	S1 A	2.91826	1.66974e-08	-2.97562	1.14977e-06	-1.3984	0.16732	0.504113	0.46506	-0.233397	0.918645	HIF1A + HIF2A
Depp1	S1 A	2.89775	1.26326e-05	-2.14487	0.00528699	0.358739	0.999921	-1.92821	0.00602475	0.833522	0.614512	HIF2A alone
Pde4a	S1 A	2.87833	0.0701967	-1.31541	0.39349	0.303519	0.999921	-0.0461557	0.985944	1.18164	0.668382	NA
Arhgef37	S1 A	2.85204	0.0123159	-1.00956	0.474054	-0.463519	0.999921	0.0780729	0.971637	1.14529	0.62206	Ambiguous HIF dependence
9330111N05Rik	S1 A	2.84204	0.0943076	-1.19176	0.399063	0.078674	0.999921	-0.422948	0.854298	1.8809	0.452599	NA
Hsd11b1	S1 A	2.83413	7.21727e-16	-2.34931	5.30652e-31	-0.800495	0.0209734	-1.4891	7.88195e-06	0.723309	0.254087	HIF2A alone
Alk	S1 A	2.83301	0.355243	-2.38368	0.246162	-1.00235	0.999921	-0.936473	0.732928	0	0	NA
Gm30726	S1 A	2.82634	0.0226875	-1.66383	0.0541309	-0.851436	0.999921	-1.88267	0.0614977	0.733407	0.747784	Ambiguous HIF dependence
Kbtbd13	S1 A	2.82244	0.26938	-0.831616	0.725978	-0.508551	0.999921	0.298899	0.919799	0	0	NA
Apela	S1 A	2.81256	0.00100976	-4.67782	0.0297196	-0.903344	0.999921	-1.96165	0.0565542	-2.16446	0.30187	HIF1A + HIF2A
Cd74	S1 A	2.80879	1.72473e-21	-2.06735	1.03775e-06	-0.894481	0.0358272	-0.500476	0.784069	0.419752	0.314284	HIF1A + HIF2A
Dusp2	S1 A	2.79753	1.8696e-09	-1.3462	0.000390984	-1.2418	0.0893291	-2.1484	9.38991e-07	1.3071	0.0828426	HIF2A alone
Zfp988	S1 A	2.79604	0.123297	-3.32275	0.0482115	-1.87745	0.999921	-1.23529	0.496308	0	0	NA
Unc13b	S1 A	2.79542	1.23499e-11	-3.02843	2.2104e-08	-0.00626913	0.999921	-2.08229	2.05128e-06	-0.361613	0.816877	HIF2A alone
Adm	S1 A	2.78971	9.76256e-28	-2.15529	6.9849e-40	-1.21327	0.705639	-1.84279	2.3898e-22	0.345342	0.290664	HIF2A alone
Gm42939	S1 A	2.77513	9.63481e-17	-1.66729	3.06596e-07	0.719719	0.999921	-1.31921	9.7205e-06	0.936221	0.144784	HIF1A + HIF2A
Otoa	S1 A	2.76936	0.357314	0	0	0	0	-1.89232	0.462254	0	0	NA
Gm17120	S1 A	2.76693	0.28492	-0.611566	0.733022	-1.97733	0.999921	-0.5623	0.833674	1.70177	0.51488	NA
4930554I06Rik	S1 A	2.76275	0.34028	-1.41603	0.499864	0.689393	0.999921	-0.324144	0.915672	0	0	NA
Scd4	S1 A	2.74814	0.300011	-2.53937	0.300911	-1.79823	0.999921	0	0	0	0	NA
Aldoc	S1 A	2.74813	3.95175e-14	-2.46701	1.69908e-18	-0.982438	0.0558876	0.684233	0.00326942	0.469342	0.58657	HIF1A + HIF2A
Vstm2b	S1 A	2.74747	0.0276907	-3.67792	0.0221582	0.371376	0.999921	-1.14855	0.476424	0	0	HIF1A + HIF2A
Col16a1	S1 A	2.7424	2.24094e-15	-3.33575	2.5112e-24	-0.66515	0.960939	-2.04106	1.88353e-09	-0.485874	0.58793	HIF2A alone
A930001A20Rik	S1 A	2.7371	0.00322507	-0.955744	0.320936	-0.524473	0.999921	-1.05884	0.328641	1.33506	0.394238	Ambiguous HIF dependence
Ly75	S1 A	2.73289	0.461166	0	0	0	0	-0.707227	0.854759	0	0	NA
Cd36	S1 A	2.72809	8.68634e-08	-2.5154	1.9262e-10	-1.17629	0.0807854	-1.64398	0.000549914	-0.167784	0.789865	HIF2A alone
P4ha1	S1 A	2.72757	1.85608e-67	-2.40732	7.17379e-40	-0.533207	0.0610307	-1.03602	2.14454e-11	0.0912364	0.810824	HIF1A + HIF2A
Dctd	S1 A	2.72584	0.116659	-0.860455	0.552418	-1.13638	0.999921	-1.56914	0.283062	1.2629	0.619436	NA
D7Ertd443e	S1 A	2.71433	0.130602	-3.03843	3.44055e-06	0.404446	0.999921	-1.00736	0.127051	-0.493861	0.84207	NA
Cdkn1a	S1 A	2.71402	1.61662e-21	-2.23303	2.8354e-53	-0.263651	0.999921	-2.29674	1.99874e-54	0.730776	0.0716971	HIF2A alone
4930579D07Rik	S1 A	2.71393	0.0370546	-2.61451	0.0302446	-0.368588	0.999921	-0.457912	0.770722	0.282144	0.950682	HIF1A + HIF2A
Tshr	S1 A	2.70926	0.37156	-1.017	0.673254	-0.887148	0.999921	-1.1096	0.707814	0	0	NA
Xlr	S1 A	2.69191	4.15452e-07	-2.91683	9.4304e-10	-2.003	0.00490409	-1.72834	4.29636e-05	-0.802986	0.477893	HIF1A or HIF2A
Gm44785	S1 A	2.65465	7.46588e-10	-2.29602	1.00331e-13	-1.42558	0.000700289	-1.10554	0.000621696	0.440119	0.613605	HIF1A alone
Khdrbs2	S1 A	2.63488	3.81271e-09	-2.39695	2.77076e-14	-0.253457	0.999921	-2.97739	0.00655021	-0.285361	0.789022	HIF2A alone
Gm11100	S1 A	2.62017	0.000204591	-3.53009	0.00229318	-1.61261	0.0227231	-2.17107	0.00113443	-0.328614	0.89176	HIF1A or HIF2A
Apbb1ip	S1 A	2.60202	0.497823	-1.28263	0.542195	0.317423	0.999921	-2.78802	0.309906	0	0	NA
Kctd12b	S1 A	2.59973	0.198117	-1.15091	0.604044	-0.948421	0.999921	-1.16515	0.634849	1.17952	0.794606	NA
H2-Eb1	S1 A	2.5946	3.08855e-14	-2.38433	1.38859e-17	-0.606919	0.735154	-0.00978743	0.996754	-0.169597	0.804108	HIF1A + HIF2A
Sytl2	S1 A	2.56992	3.71205e-07	-4.16034	2.85172e-10	0.323881	0.999921	-2.8577	7.46279e-06	-1.93266	0.132731	HIF2A alone
Lgals3	S1 A	2.56327	4.67883e-05	-4.2786	3.04101e-05	-1.95662	0.106231	-1.3724	0.0549952	-1.56646	0.442925	HIF1A + HIF2A
Dock10	S1 A	2.5622	0.0305648	-5.56118	0.000180066	-0.826769	0.999921	-2.95821	0.0158482	-2.3194	0.465241	HIF2A alone
Arhgef38	S1 A	2.55494	1.27577e-20	-2.59615	2.04029e-18	-0.423556	0.868103	-1.00145	7.02245e-05	-0.357231	0.617808	HIF1A + HIF2A
Nxnl2	S1 A	2.55365	0.135575	-1.11217	0.488128	-0.440384	0.999921	-1.16277	0.560432	1.53199	0.5478	NA
Ppp2r2b	S1 A	2.54515	2.81975e-08	-1.84405	0.000137926	-0.100484	0.999921	-0.82095	0.17342	0.701517	0.524916	HIF1A + HIF2A
Smpd5	S1 A	2.54267	0.468676	-0.52085	0.835604	-1.32818	0.999921	-1.31666	0.652396	0	0	NA
Tubb2b	S1 A	2.54133	0.00260215	-2.74928	0.00441022	-0.17666	0.999921	-1.10639	0.297426	-0.374152	0.892134	HIF1A + HIF2A
Gm21738	S1 A	2.5312	0.371347	-1.86694	0.35926	0.0678331	0.999921	0.0945216	0.974559	0	0	NA
Ugt2b5	S1 A	2.53114	2.32667e-09	-2.53558	4.84113e-10	-0.863079	0.694006	-1.206	0.00219357	0.294792	0.826891	HIF1A + HIF2A
BB218582	S1 A	2.52135	0.0768545	-2.2347	0.106962	0.7381	0.999921	-3.20235	0.0209767	0.501838	0.903159	NA
Cd8b1	S1 A	2.51217	0.579609	0	0	-1.07277	0.999921	-3.43435	0.335869	0	0	NA
Nlrc4	S1 A	2.50067	0.141202	-1.70814	0.230314	-1.47151	0.999921	-2.3616	0.136373	1.04675	0.735743	NA
Scd2	S1 A	2.49533	0.00289961	-3.74174	3.89496e-08	-0.323094	0.999921	-2.52888	0.000817059	-1.26179	0.440296	HIF2A alone
Sfmbt2	S1 A	2.49345	0.309942	-0.687329	0.726405	-0.451915	0.999921	-1.92479	0.430736	2.18204	0.386663	NA
H2-Ab1	S1 A	2.4896	2.00281e-24	-2.3102	8.13687e-22	-0.863176	0.0861362	-0.221499	0.884168	-0.136253	0.800939	HIF1A + HIF2A
Gm47950	S1 A	2.48709	0.464577	0	0	-0.688016	0.999921	-0.809437	0.788036	0	0	NA
Selenon	S1 A	2.47998	0.207055	-0.617722	0.731993	-0.62847	0.999921	-0.479769	0.841455	2.38831	0.298767	NA
Edn1	S1 A	2.46962	1.04783e-05	-3.51945	2.7744e-09	-0.719783	0.999921	-2.31717	1.1847e-05	-1.05654	0.411715	HIF2A alone
Epsti1	S1 A	2.46709	0.0771206	-2.11642	0.0605816	-0.956239	0.999921	-0.918857	0.558831	-0.647504	0.83303	NA
Gm12185	S1 A	2.46421	0.331356	-0.306677	0.90861	-2.39249	0.999921	-0.196931	0.964191	0.0542436	0.989542	NA
Atp8b5	S1 A	2.45775	0.000491442	-2.10381	0.010069	-0.443213	0.999921	-1.8927	0.00384278	0.518809	0.823871	HIF2A alone
Proser2	S1 A	2.45481	0.00143059	-2.74622	0.0018846	-2.68293	0.0965436	0.259465	0.825157	-0.341022	0.889404	HIF1A + HIF2A
Pdzrn4	S1 A	2.4537	0.023457	-2.54852	0.014983	-0.580412	0.999921	-0.599678	0.669045	-0.937651	0.74707	HIF1A + HIF2A
Adamts15	S1 A	2.45133	1.49802e-09	-1.62744	3.19185e-05	-0.0915815	0.999921	-2.14619	2.16247e-06	0.35378	0.767166	HIF2A alone
Tnk1	S1 A	2.44581	0.215512	-0.247334	0.891801	0.626529	0.999921	-0.111477	0.96552	2.2067	0.22014	NA
Pkmyt1	S1 A	2.44483	0.450229	-0.680264	0.733378	-0.479849	0.999921	-1.17148	0.68368	2.54945	0.359254	NA
Prap1	S1 A	2.44226	0.108281	-1.45679	0.326414	-0.313011	0.999921	-0.216978	0.931152	0.442035	0.888054	NA
Ccser1	S1 A	2.43385	1.32705e-08	-2.65047	9.25703e-09	-0.794448	0.518806	-2.11653	1.39359e-07	-1.01578	0.263499	HIF2A alone
Arhgef4	S1 A	2.42288	0.000114651	-3.5843	1.16673e-06	-2.40752	0.00650276	-0.962655	0.191475	-0.600824	0.76641	HIF1A alone
Fanci	S1 A	2.41732	0.414129	-2.87823	0.195513	-1.88266	0.999921	-2.76058	0.216814	0	0	NA
Syt1	S1 A	2.41555	0.376241	-1.60508	0.443097	-0.44165	0.999921	0.283741	0.919058	0	0	NA
Srgn	S1 A	2.413	0.368849	-5.01644	0.216907	-2.05853	0.999921	-1.25548	0.619326	0	0	NA
Serpina6	S1 A	2.41156	0.850746	-2.17424	0.209655	0.874117	0.999921	0.644282	0.89692	0.257591	0.980229	NA
Hopx	S1 A	2.4079	0.584035	0	0	0	0	-1.04594	0.777307	0	0	NA
Rnf180	S1 A	2.40393	0.34028	-3.62168	0.0225547	-0.872122	0.999921	-1.21493	0.601381	0	0	NA
Papln	S1 A	2.39316	0.00197966	-2.96372	0.00212022	-0.990872	0.999921	-1.23891	0.150579	-0.831936	0.718246	HIF1A + HIF2A
Rgs2	S1 A	2.38657	0.0380157	-1.62616	0.158882	-0.324328	0.999921	-2.8403	0.0261089	0.702669	0.790097	HIF2A alone
Fblim1	S1 A	2.38035	0.508631	0	0	-2.43292	0.999921	-2.11153	0.545226	0	0	NA
BC051142	S1 A	2.376	0.0149229	-1.55099	0.0862194	-0.715533	0.999921	-0.467823	0.730853	0.41386	0.855606	Ambiguous HIF dependence
Aqp4	S1 A	2.36761	1.74407e-05	-3.80059	0.000499951	0.208168	0.999921	-0.439138	0.609226	-1.43574	0.241776	HIF1A + HIF2A
Gm31036	S1 A	2.36202	0.495614	-1.66773	0.503998	-0.554011	0.999921	-0.951198	0.748018	0	0	NA
1700011M02Rik	S1 A	2.36146	0.409062	-1.56237	0.449436	-0.777574	0.999921	-1.63893	0.477689	0	0	NA
Fhad1	S1 A	2.3583	0.00125738	-2.59845	0.00116811	-0.434688	0.999921	-0.369961	0.724172	-0.288436	0.910528	HIF1A + HIF2A
Gm17055	S1 A	2.34802	0.199394	-2.96161	0.0817334	-0.900854	0.999921	-1.38392	0.455071	-0.356042	0.944425	NA
Topaz1	S1 A	2.34557	3.35746e-05	-1.65991	0.00111591	-0.298842	0.999921	-1.7576	0.00428003	0.596601	0.557869	HIF2A alone
Nrp2	S1 A	2.34047	0.385735	-2.70172	0.220707	-1.57773	0.999921	-1.84692	0.446703	0	0	NA
Ngfr	S1 A	2.33991	0.0921659	-1.40039	0.254405	0.352591	0.999921	-1.37023	0.313624	0.841553	0.760019	NA
Plaur	S1 A	2.33376	0.00141402	-1.41748	0.0626055	-0.673244	0.999921	-2.09079	0.013823	0.753802	0.607753	HIF2A alone
Scin	S1 A	2.33303	3.18296e-05	-4.75835	1.18075e-06	-0.140905	0.999921	-1.33293	0.0757464	-2.54248	0.0985804	HIF1A + HIF2A
Rmi2	S1 A	2.33019	0.220394	-2.39055	0.0501369	-1.58626	0.999921	-1.79918	0.148573	1.41757	0.65984	NA
B230217C12Rik	S1 A	2.32996	0.322703	-2.23105	0.238394	-2.2002	0.999921	-1.4021	0.533598	0	0	NA
Ugt2b37	S1 A	2.3245	1.61523e-21	-3.12609	7.92095e-61	-0.8185	0.325011	-1.57105	0.00878612	-0.735863	0.0377127	HIF2A alone
4930520O04Rik	S1 A	2.32185	0.0365864	-3.04875	0.00278141	-0.116213	0.999921	-1.19298	0.268292	-0.616416	0.838134	HIF1A + HIF2A
H2-Aa	S1 A	2.31911	7.71261e-12	-2.34231	2.1021e-15	-0.870116	0.171145	0.0923496	0.972411	-0.434919	0.436247	HIF1A + HIF2A
Oasl1	S1 A	2.31366	5.65616e-06	-1.58071	0.00766422	-0.658325	0.999921	-0.904119	0.265236	0.197851	0.883645	HIF1A + HIF2A
Fam166b	S1 A	2.30907	0.458458	0.184909	0.948024	-0.426064	0.999921	-0.570817	0.868559	2.50233	0.352828	NA
Bag2	S1 A	2.30048	5.08027e-18	-1.81915	2.62624e-16	0.0598707	0.999921	-1.60994	5.53955e-11	0.153732	0.743095	HIF2A alone
Vopp1	S1 A	2.3002	5.63276e-05	-1.36926	0.0341438	-0.680537	0.999921	-0.631685	0.366891	1.04703	0.365394	HIF1A + HIF2A
Ddit4	S1 A	2.29395	5.3596e-62	-2.20207	1.1055e-10	-1.69838	1.0144e-05	-1.14598	1.76439e-08	-0.11449	0.853119	HIF1A alone
Gm32123	S1 A	2.28978	0.472715	-0.909715	0.704551	-1.00866	0.999921	-1.58587	0.579295	0	0	NA
Xcl1	S1 A	2.28277	0.559182	-1.75243	0.472352	-1.39795	0.999921	-2.22668	0.43786	0	0	NA
Plpp1	S1 A	2.2818	0.177334	-1.81745	0.23392	-1.3151	0.999921	-1.71787	0.244307	1.87062	0.484423	NA
Wfdc2	S1 A	2.27744	0.0127904	-2.09615	1.40429e-18	-0.503286	0.999921	-0.229696	0.845202	-0.0140317	0.993033	HIF1A + HIF2A
Gm36480	S1 A	2.27622	0.445937	-1.34907	0.623855	-1.36179	0.999921	-0.241629	0.951881	0	0	NA
Gm45507	S1 A	2.26701	0.141369	-3.7747	0.0305306	-1.59077	0.999921	-0.675754	0.716831	-0.798078	0.861942	NA
D14Ertd670e	S1 A	2.26466	0.553256	-1.73967	0.32896	-0.234551	0.999921	-0.772411	0.806826	0	0	NA
4930422C21Rik	S1 A	2.25094	0.545528	-1.33233	0.621089	1.60223	0.999921	-0.330801	0.931743	0	0	NA
Myadm	S1 A	2.2489	0.0536124	-1.46	0.239811	-0.60674	0.999921	-0.952445	0.464486	1.13384	0.596234	NA
Xlr5c	S1 A	2.24651	0.0129528	-2.10558	0.0108019	-0.798619	0.999921	-1.38657	0.0635544	-0.340443	0.884429	HIF1A + HIF2A
Igf1	S1 A	2.24632	0.380596	-4.56704	0.0363289	-0.273135	0.999921	-4.36263	0.0569076	0	0	NA
Tmem35a	S1 A	2.24581	0.350288	-2.96951	0.166178	-1.61837	0.999921	-2.53524	0.260533	0	0	NA
Olfm1	S1 A	2.24233	0.355212	-2.89346	0.128071	-2.6882	0.92557	-1.77517	0.324706	0	0	NA
St14	S1 A	2.24104	0.188481	-2.55424	0.146064	-1.1746	0.999921	-1.93468	0.235172	0.139033	0.976717	NA
Tbc1d30	S1 A	2.23911	4.18132e-07	-2.69601	6.6089e-07	-1.11245	0.311332	-0.349631	0.59197	-0.487351	0.731427	HIF1A + HIF2A
Car9	S1 A	2.23662	2.71868e-14	-1.90134	3.35494e-11	-1.65789	0.0333352	0.0441941	0.945302	0.253096	0.721102	HIF1A alone
H2-Q6	S1 A	2.2345	0.289772	-1.93239	0.241228	0.626469	0.999921	1.26491	0.406744	0	0	NA
Car13	S1 A	2.23279	4.60582e-12	-1.99292	7.14622e-08	-0.202563	0.999921	-1.58197	0.000281445	-0.00223713	0.998461	HIF2A alone
B4galnt1	S1 A	2.22599	0.00117141	-1.45826	0.0897838	-0.859976	0.999921	-1.03626	0.201097	0.580545	0.75665	Ambiguous HIF dependence
Wnk2	S1 A	2.22057	1.50948e-14	-1.81517	1.38116e-08	0.0235731	0.999921	-1.52747	3.25638e-06	0.322803	0.675708	HIF2A alone
Poln	S1 A	2.22008	0.526834	-1.99529	0.377947	-1.39429	0.999921	-0.308189	0.925582	0	0	NA
Tuba1a	S1 A	2.21137	0.282685	-4.5032	0.013784	-0.260931	0.999921	-1.94825	0.256191	0	0	NA
Defb36	S1 A	2.20712	0.0922462	-4.34545	5.81501e-05	-0.330956	0.999921	-1.92694	0.0728589	-1.83511	0.55276	NA
Gm16348	S1 A	2.20468	3.59373e-09	-1.73747	0.06309	0.320511	0.999921	-1.01534	0.000935737	0.0145543	0.990551	HIF1A + HIF2A
Tcim	S1 A	2.20451	7.17948e-20	-1.68707	2.03456e-27	-1.09205	0.00854965	-2.25405	7.78617e-25	0.556462	0.169804	HIF2A alone
Foxred2	S1 A	2.20194	5.44003e-06	-1.70198	2.31401e-05	-0.655129	0.998875	-1.06987	0.0193152	0.506695	0.592862	HIF1A + HIF2A
Ttc39a	S1 A	2.20158	0.361914	-1.04115	0.510789	-0.813048	0.999921	-1.16834	0.606437	1.58418	0.536471	NA
Col1a2	S1 A	2.19223	0.887335	-4.02388	0.454784	-0.346027	0.999921	-2.29348	0.38045	0	0	NA
Lhx4	S1 A	2.1882	0.887492	-3.97104	0.461736	0.119414	0.999921	-2.079	0.514235	0	0	NA
Frmpd1	S1 A	2.18229	0.383262	-1.99387	0.232347	-0.835065	0.999921	-0.944423	0.641452	-0.262029	0.957564	NA
Adamts12	S1 A	2.18032	0.183249	-0.152483	0.942693	-0.305124	0.999921	-0.225035	0.930641	1.83489	0.378546	NA
Bmyc	S1 A	2.17784	0.016582	-1.84152	0.0163933	-0.190556	0.999921	-1.79181	0.027889	0.217338	0.932361	HIF2A alone
Col24a1	S1 A	2.17721	0.409062	-0.0553387	0.974892	-0.343072	0.999921	-1.62493	0.43786	2.21091	0.217409	NA
Trim59	S1 A	2.17401	0.000731813	-3.0354	0.00945283	-0.673864	0.999921	-1.41835	0.00345785	-0.195103	0.92652	HIF2A alone
Lhfpl2	S1 A	2.16271	1.01336e-27	-2.3729	1.46575e-20	-0.209907	0.999921	-1.86431	1.5807e-18	-0.337288	0.568738	HIF2A alone
Ces2b	S1 A	2.15723	0.00617925	-1.56839	0.0446348	-1.11306	0.983542	-1.18518	0.180297	0.620761	0.688071	HIF1A + HIF2A
Nid1	S1 A	2.15556	0.247668	-1.6886	0.382769	-2.33853	0.999921	-0.81323	0.709649	0.555252	0.897778	NA
Epop	S1 A	2.15314	0.00737559	-1.59729	0.0572571	-2.18386	0.162383	-0.147492	0.91431	0.581358	0.761572	Ambiguous HIF dependence
D830005E20Rik	S1 A	2.14835	0.613187	-1.85255	0.431108	0.789913	0.999921	1.85634	0.203698	0	0	NA
Gm41300	S1 A	2.14737	0.136204	-2.85393	0.0430094	-0.173925	0.999921	-1.0169	0.563449	-1.07861	0.696668	NA
Nol3	S1 A	2.14641	0.104562	-2.90507	0.0416176	-2.20123	0.678755	-1.05887	0.441465	-0.506126	0.898873	NA
Myo5c	S1 A	2.14635	0.16167	-3.07264	0.0687522	0.120811	0.999921	-1.40912	0.414665	-0.481935	0.913489	NA
Gucy2f	S1 A	2.14493	3.40416e-05	-1.66984	0.00570146	-1.15716	0.540194	-0.338601	0.668657	0.488459	0.711626	HIF1A + HIF2A
Gsdmd	S1 A	2.14292	0.674075	0	0	0	0	0.218688	0.950883	0	0	NA
Gm33195	S1 A	2.14046	0.0078584	-1.5723	0.0304065	-1.69064	0.27277	-0.315361	0.776273	0.779325	0.613177	HIF1A + HIF2A
Slco1a1	S1 A	2.13773	0.0547498	-2.64464	7.87699e-21	-0.752368	0.830657	-0.81332	0.568635	0.0349377	0.975129	NA
Slc22a15	S1 A	2.12921	0.119995	-2.7099	0.0629828	0.135354	0.999921	-1.34442	0.37671	-0.775426	0.824109	NA
Eprn	S1 A	2.12802	0.123148	-3.11317	0.00357443	-2.17499	0.0201485	-0.652205	0.726435	-1.04566	0.421938	NA
Mpp4	S1 A	2.12767	1.87577e-09	-1.38483	6.52324e-06	-0.0397672	0.999921	-1.34658	5.86455e-07	0.399588	0.515262	HIF2A alone
Nlgn2	S1 A	2.12335	0.0130705	-1.28808	0.183341	-1.43582	0.823317	-0.935398	0.346647	0.672412	0.71201	Ambiguous HIF dependence
Napsa	S1 A	2.11941	6.66897e-06	-2.12007	6.34808e-08	-0.388055	0.482981	-0.894281	8.25502e-07	-0.480867	0.113505	HIF1A + HIF2A
Cpm	S1 A	2.11861	0.010119	-1.82018	0.0626247	-2.10277	0.299015	-2.62369	0.00628717	0.591946	0.784535	HIF2A alone
Lrrc18	S1 A	2.11787	0.41061	-1.36189	0.490218	-0.79321	0.999921	0.0439224	0.988914	0	0	NA
Slc1a4	S1 A	2.11304	5.17855e-05	-1.67512	0.00027594	0.00781413	0.999921	-1.63443	9.60565e-05	-0.043494	0.972428	HIF2A alone
Slc6a18	S1 A	2.11185	2.00485e-34	-1.70666	4.32645e-21	-0.444387	0.87877	-1.44761	2.15e-11	0.370038	0.286267	HIF2A alone
Ankrd34b	S1 A	2.10697	1.40297e-08	-1.57124	7.07554e-09	0.119172	0.999921	-0.563315	0.137064	0.787007	0.145741	HIF1A + HIF2A
Xlr3b	S1 A	2.10625	0.193212	2.17735	0.060895	0.96993	0.999921	-0.525989	0.874231	4.18053	0.048878	NA
Ube2c	S1 A	2.1032	0.295122	-2.64484	0.100116	-0.16153	0.999921	-0.277236	0.914222	-0.305145	0.941371	NA
Ctxn3	S1 A	2.09321	0.506307	-2.53114	0.191776	-1.57393	0.999921	-1.1569	0.689373	0	0	NA
Crispld2	S1 A	2.09315	0.360138	-0.777082	0.576626	-0.216761	0.999921	-0.19132	0.934672	1.12457	0.664632	NA
Zfp985	S1 A	2.09273	0.279206	-0.36686	0.812834	-0.0301094	0.999921	-1.19617	0.544028	1.79745	0.253722	NA
Mpped2	S1 A	2.08825	2.3228e-10	-1.85356	1.4445e-13	0.393658	0.931236	-2.305	0.00210371	-0.0774293	0.926045	HIF2A alone
Esrp1	S1 A	2.08341	0.213119	-4.06753	0.028323	1.66266	0.8405	-0.862098	0.63103	-1.55043	0.664357	NA
Nupr1	S1 A	2.08241	0.00974135	-3.12886	0.000483467	-1.07863	0.999921	-1.48434	0.0871208	-1.15545	0.564585	HIF1A + HIF2A
Asns	S1 A	2.07293	0.0175215	-1.70976	0.0410601	-0.841475	0.999921	-1.20426	0.190223	0.371476	0.84161	HIF1A + HIF2A
Tenm4	S1 A	2.05751	0.0169455	-2.33535	0.0474614	-0.380255	0.999921	0.0343332	0.986105	-0.593893	0.80894	HIF1A + HIF2A
Spry3	S1 A	2.05721	0.596156	-1.38774	0.585055	-0.733569	0.999921	-1.95045	0.475775	0.720553	0.906477	NA
0610031O16Rik	S1 A	2.05567	0.00302542	-1.41186	0.00305481	0.0553383	0.999921	-1.88409	0.00153027	-0.294479	0.77603	HIF2A alone
Rcor2	S1 A	2.05276	0.39341	-3.21798	0.0509756	-1.11333	0.999921	-0.28341	0.913729	0	0	NA
Ciita	S1 A	2.04781	0.000313428	-1.55068	0.00543078	-0.45807	0.999921	0.460543	0.648649	-0.080482	0.957513	HIF1A + HIF2A
A530001N23Rik	S1 A	2.04356	0.346037	-1.28885	0.485217	0.704891	0.999921	-2.53247	0.185214	0.985152	0.775061	NA
Prrt1	S1 A	2.04276	0.0344936	-0.574202	0.526337	-0.229366	0.999921	-1.2295	0.189122	1.34292	0.271291	Ambiguous HIF dependence
D730045A05Rik	S1 A	2.03878	0.14959	-4.79982	0.00371146	-1.17882	0.999921	-0.116218	0.958652	-2.38898	0.41949	NA
Gm15895	S1 A	2.03799	0.392304	-1.19599	0.38027	-1.38333	0.999921	-0.0557868	0.982837	0.734095	0.812934	NA
Blnk	S1 A	2.031	0.277338	-2.353	0.214673	-0.541744	0.999921	-0.334896	0.896441	-1.00115	0.798886	NA
Pdxp	S1 A	2.02967	0.179696	-0.970544	0.475956	-1.21615	0.999921	2.14759	0.000538964	1.29084	0.536471	NA
Maff	S1 A	2.01916	0.000291607	-2.06059	0.00210256	-1.62932	0.208342	-0.714235	0.31848	-0.0263222	0.988515	HIF1A + HIF2A
D030045P18Rik	S1 A	2.01478	0.547215	-1.9178	0.757426	0.0422764	0.999921	-0.801459	0.829854	0	0	NA
Ldha	S1 A	2.01449	2.82799e-35	-1.28958	4.19376e-29	-0.896726	0.0670202	0.0736271	0.770346	0.660709	0.00244971	HIF1A + HIF2A
Slc2a1	S1 A	2.01394	7.6607e-19	-1.5097	2.57599e-12	-1.62641	2.69431e-10	0.164996	0.609926	0.480764	0.232411	HIF1A alone
Dcdc2a	S1 A	2.00246	7.42589e-08	-2.68573	8.7518e-13	-0.941037	0.102284	-1.3746	1.06964e-05	-0.845837	0.279153	HIF2A alone
Gm15563	S1 A	2.00084	0.095302	-1.35735	0.101974	-1.51161	0.975397	-1.95485	0.363454	1.11344	0.417842	NA
Aldh3b2	S1 A	2.00009	0.273626	-0.593303	0.683826	0.629259	0.999921	-0.787549	0.67998	1.21995	0.565712	NA
Lrrc75b	S1 A	1.99913	0.24299	-3.65069	0.0271725	-1.20897	0.999921	-0.852789	0.592241	-2.15574	0.549583	NA
Gm33906	S1 A	1.99886	0.486218	-0.802909	0.548457	-0.172277	0.999921	-2.01821	0.292075	1.52209	0.48091	NA
Gm12758	S1 A	1.99226	1.03391e-12	-2.15414	1.90404e-12	-1.46284	0.000412817	0.0671903	0.914175	-0.107393	0.913792	HIF1A alone
Aurkb	S1 A	1.9908	0.585235	-0.418124	0.864992	-0.700104	0.999921	0.148868	0.96552	2.42937	0.387153	NA
Adm2	S1 A	1.99073	9.34806e-24	-1.55797	6.08026e-14	-1.88711	3.40242e-13	0.129154	0.736318	0.349735	0.392734	HIF1A alone
Nrros	S1 A	1.99038	0.088445	-1.02807	0.346578	-1.59211	0.828157	-1.22913	0.272094	1.25145	0.484833	NA
Rtl5	S1 A	1.98242	7.35705e-21	-1.6591	5.68252e-12	-0.427423	0.705639	-1.30379	6.83485e-09	0.177303	0.766015	HIF2A alone
H2-Q2	S1 A	1.98123	0.222138	-1.07444	0.461572	-0.899677	0.999921	-0.12554	0.95718	0.355899	0.911677	NA
Rdh19	S1 A	1.97928	0.142237	-2.89274	0.0763216	-1.02018	0.999921	-2.06993	0.14239	-2.30261	0.417668	NA
Pwwp3b	S1 A	1.9786	1.66226e-29	-1.79096	1.50598e-26	-0.0637424	0.999921	-0.896865	4.69288e-07	0.135071	0.783326	HIF1A + HIF2A
Lrp5	S1 A	1.97237	3.60386e-14	-1.55019	5.38208e-08	-0.385517	0.999921	-1.4423	2.72325e-06	0.400198	0.431832	HIF2A alone
Endou	S1 A	1.97003	0.0204933	-0.393688	0.625536	-0.227496	0.999921	-0.338039	0.768762	1.15513	0.238916	Ambiguous HIF dependence
Diaph3	S1 A	1.96947	0.651304	0	0	-0.101653	0.999921	-0.334765	0.925906	0	0	NA
Myc	S1 A	1.96049	3.98708e-15	-1.10745	8.01138e-08	-0.676891	0.230693	-1.94521	1.21984e-15	0.782813	0.0273776	HIF2A alone
Shisa4	S1 A	1.95836	0.0956727	-2.48028	0.0228426	0.392004	0.999921	-0.827867	0.47914	-0.74336	0.759885	NA
1810058N15Rik	S1 A	1.95035	0.157638	-0.859313	0.476688	-1.801	0.942129	0.0472262	0.983213	1.09647	0.536874	NA
Emp1	S1 A	1.94172	1.988e-07	-0.962896	0.0538142	-0.317627	0.999921	-1.28381	0.313624	1.09828	0.0458404	Ambiguous HIF dependence
Cacnb4	S1 A	1.93322	0.0265096	-2.98296	4.23521e-29	-0.0450486	0.999921	-1.28239	0.000315048	0.120308	0.913698	HIF2A alone
Slc41a2	S1 A	1.93242	1.45866e-14	-2.03154	2.31574e-12	-0.268194	0.999921	-1.22563	6.03346e-06	-0.395254	0.488899	HIF2A alone
Afp	S1 A	1.92318	0.00191807	-2.00272	0.0015386	-1.30278	0.575323	-0.200306	0.849131	-0.0336893	0.985437	HIF1A + HIF2A
Gm32200	S1 A	1.91652	0.627507	-0.690702	0.778507	-0.647762	0.999921	0.262552	0.932553	0.949508	0.814806	NA
Gm29856	S1 A	1.91579	0.0801657	-0.602526	0.587817	0.421989	0.999921	-0.869499	0.455641	0.995231	0.511918	NA
Tmem74b	S1 A	1.91118	0.621207	0	0	0	0	-1.31948	0.697009	0	0	NA
Gm43065	S1 A	1.91104	0.28948	-0.0522073	0.972695	-0.482158	0.999921	-0.437907	0.836209	1.48921	0.315775	NA
Gls	S1 A	1.90907	2.92362e-14	-1.89032	6.74117e-21	-0.146461	0.999921	-1.29342	9.46521e-09	-0.370879	0.0584733	HIF2A alone
Efna1	S1 A	1.90811	4.5162e-23	-1.41158	9.91728e-16	-0.500652	0.0912755	-0.870128	1.36499e-07	0.519078	0.142921	HIF1A + HIF2A
Bcam	S1 A	1.90629	0.00218578	-2.2062	0.000629667	-0.409115	0.999921	-1.57378	0.00704176	-0.024029	0.988562	HIF2A alone
Gm14019	S1 A	1.90144	0.602894	-1.29196	0.57067	-1.13032	0.999921	-2.78978	0.30241	0	0	NA
Hunk	S1 A	1.89576	5.82572e-16	-1.73121	8.90039e-15	-0.217427	0.999921	-1.7642	7.64344e-12	-0.0847934	0.86696	HIF2A alone
Tmem217	S1 A	1.89038	0.451703	-2.73293	0.186475	-0.601783	0.999921	-0.477735	0.855278	0	0	NA
Gm5464	S1 A	1.88754	0.200004	-1.18645	0.337627	-0.3541	0.999921	-0.591315	0.735598	0.186005	0.946286	NA
Pygl	S1 A	1.88747	0.5573	0	0	-1.41679	0.999921	-1.06142	0.747572	0	0	NA
Tmem30b	S1 A	1.88628	0.598028	-1.49196	0.504931	0.421387	0.999921	-0.830457	0.798444	0	0	NA
Tmem171	S1 A	1.88516	1.81479e-05	-0.824907	0.089828	0.0269314	0.999921	-0.760032	0.114717	1.01992	0.197032	Ambiguous HIF dependence
Dhx58	S1 A	1.88356	0.284748	-0.885758	0.572873	-0.292058	0.999921	0.301497	0.892339	0.384941	0.906477	NA
Col5a3	S1 A	1.88295	0.494219	-1.91471	0.150416	-1.62688	0.999921	-3.53276	0.0417431	-0.388879	0.912129	NA
Itpkb	S1 A	1.88265	0.00220286	-0.378374	0.536295	0.793963	0.999921	-0.651781	0.328494	1.8181	0.0027301	Ambiguous HIF dependence
Gm28231	S1 A	1.8704	0.631509	-0.708022	0.780187	-0.703942	0.999921	-0.285371	0.934729	0	0	NA
Ipo5	S1 A	1.87001	6.03419e-29	-2.04302	1.61246e-41	-0.243998	0.999921	-1.54126	3.94438e-23	-0.280946	0.403695	HIF2A alone
Tnip3	S1 A	1.86815	0.559575	-3.81402	0.0697736	0.293261	0.999921	-1.15126	0.638295	0	0	NA
Mpeg1	S1 A	1.86664	0.770565	-2.0422	0.600661	0.0441006	0.999921	0.477641	0.924416	0	0	NA
Ces2f	S1 A	1.86607	0.552825	-0.160048	0.933728	-2.21406	0.999921	-0.130301	0.96411	2.15047	0.321427	NA
Ptprr	S1 A	1.86594	0.581808	-0.929539	0.622121	-0.421452	0.999921	0.0779215	0.980279	0.466456	0.898497	NA
Syne1	S1 A	1.85821	5.11694e-05	-3.24721	4.18752e-06	-0.807841	0.999921	-1.32243	0.0158373	-1.442	0.223652	HIF2A alone
Arhgap33	S1 A	1.8511	0.000170736	-1.06684	0.0509756	0.0576086	0.999921	-0.476854	0.504256	0.80717	0.334235	Ambiguous HIF dependence
Zfp37	S1 A	1.85093	0.0110536	-2.22718	0.00700048	-0.412748	0.999921	-0.347194	0.794036	-0.462554	0.816877	HIF1A + HIF2A
Tmem52	S1 A	1.83885	0.191698	-1.73935	0.180852	-0.267585	0.999921	-0.342826	0.869337	-0.248975	0.940573	NA
Tyrobp	S1 A	1.83758	0.905364	-1.92774	0.755789	1.20716	0.999921	0.037198	0.996166	0	0	NA
4930452B06Rik	S1 A	1.8357	7.00234e-05	-2.04409	2.23687e-07	-1.00501	0.382633	-0.502331	0.309877	-0.599007	0.46465	HIF1A + HIF2A
Mt1	S1 A	1.82808	1.49678e-11	-1.33364	0.0591574	-0.595552	0.999921	-0.796918	0.000819962	0.369125	0.830538	Ambiguous HIF dependence
Stk39	S1 A	1.82223	0.000270867	-1.89354	0.00127205	-1.496	0.0849425	-1.0551	0.0561539	-0.358379	0.786659	HIF1A + HIF2A
Dach1	S1 A	1.82051	9.58807e-13	-2.04985	2.48388e-16	-0.244121	0.999921	-1.26889	3.00426e-09	-0.471641	0.34316	HIF2A alone
1110028F11Rik	S1 A	1.81881	0.622407	0	0	-1.36881	0.999921	-0.953018	0.743275	0	0	NA
Trp53cor1	S1 A	1.81467	0.0561316	-3.07097	0.00803717	-0.0867588	0.999921	-0.981079	0.308409	-0.925502	0.733952	NA
Gm44752	S1 A	1.81454	0.585957	0	0	0	0	-1.13846	0.696515	0	0	NA
Mis18bp1	S1 A	1.8133	0.534591	-0.983173	0.585619	-0.397165	0.999921	-1.20254	0.596689	1.42531	0.614088	NA
2310040G24Rik	S1 A	1.81172	0.0432013	-0.576344	0.587545	0.237265	0.999921	0.391554	0.736318	0.967867	0.478814	Ambiguous HIF dependence
Grid1	S1 A	1.8117	0.0185775	-0.868461	0.233838	0.0943741	0.999921	-1.4442	0.0777941	0.796481	0.458854	Ambiguous HIF dependence
Trmt9b	S1 A	1.80969	6.69063e-07	-1.231	0.00480832	-0.905551	0.332469	-0.530118	0.25412	0.623492	0.410682	HIF1A + HIF2A
Prkg1	S1 A	1.80653	0.436178	-3.37436	0.138637	0.0167948	0.999921	-2.12322	0.36453	0	0	NA
Gm31224	S1 A	1.80545	0.530663	0	0	-1.23779	0.999921	-1.74757	0.434151	0	0	NA
Kap	S1 A	1.80424	0.080082	-1.24491	0.0733173	-0.4853	0.999921	-0.104559	0.956863	-0.0174759	0.989542	NA
Brca1	S1 A	1.80291	0.0374705	-1.56978	0.0349142	-0.0975208	0.999921	-1.46169	0.0498236	0.900166	0.437046	HIF2A alone
Itih1	S1 A	1.78829	0.0226875	-1.44632	0.071251	-0.276362	0.999921	-0.691424	0.557285	-0.125877	0.949586	Ambiguous HIF dependence
Hist1h1d	S1 A	1.78642	0.0161852	-0.903945	0.256967	-0.652537	0.999921	-2.45741	0.00138884	0.994537	0.32096	HIF2A alone
Zbtb7c	S1 A	1.78575	0.67699	-1.08752	0.692442	-0.971761	0.999921	-0.518858	0.881298	0	0	NA
Pde7b	S1 A	1.78511	7.42589e-08	-1.57087	2.2146e-06	-0.0207231	0.999921	-0.970195	0.0105918	0.317097	0.676823	HIF1A + HIF2A
Rasa4	S1 A	1.78481	0.0864233	0.204087	0.884181	0.805671	0.999921	-1.56304	0.217811	1.48269	0.173158	NA
Slfn9	S1 A	1.7807	0.392304	-1.41174	0.414125	-1.55126	0.999921	-0.365873	0.907223	0.98123	0.747784	NA
Gm33035	S1 A	1.78033	0.133954	-0.657986	0.593614	0.40094	0.999921	-1.3376	0.404081	0.938822	0.569836	NA
Slc1a5	S1 A	1.77818	0.000125814	-0.657024	0.231287	-0.0419154	0.999921	-0.632419	0.314341	1.0365	0.112316	Ambiguous HIF dependence
Slc4a8	S1 A	1.77751	0.00418708	-2.27968	0.00414374	-0.540185	0.999921	-1.72975	0.013506	-0.570172	0.730908	HIF2A alone
Cyp7b1	S1 A	1.77702	0.440204	-0.547487	0.664305	-0.294475	0.999921	-0.217889	0.925049	1.23623	0.499788	NA
Catsper4	S1 A	1.77183	0.415253	-0.620648	0.788967	-0.3631	0.999921	-0.0701409	0.982224	0.268233	0.946825	NA
Sh2d4a	S1 A	1.77015	0.205409	-1.11837	0.787299	0.0995829	0.999921	-0.898237	0.671255	-1.59639	0.578333	NA
Rab25	S1 A	1.76905	0.0213642	-1.06965	0.111959	-0.305239	0.999921	-0.369491	0.730101	0.37644	0.805416	Ambiguous HIF dependence
Disc1	S1 A	1.76404	0.323455	-4.32943	0.025259	-0.729978	0.999921	-2.36688	0.177202	0	0	NA
Lrrc31	S1 A	1.76206	0.10177	-0.365752	0.771062	-0.504223	0.999921	1.08671	0.12592	1.53026	0.265256	NA
Gm46409	S1 A	1.75116	0.692356	-0.839588	0.730989	0.039432	0.999921	-0.341408	0.925049	0.74799	0.86514	NA
Gpi1	S1 A	1.75113	7.10536e-28	-1.22662	6.80704e-28	-1.36646	2.37425e-18	0.534823	0.00041137	0.56148	0.00768278	HIF1A alone
Aplp1	S1 A	1.7487	0.250738	-0.835955	0.52869	0.00110047	0.999921	-0.238377	0.914623	0.788817	0.748482	NA
Ptgfrn	S1 A	1.74709	0.234083	-1.33568	0.208769	-0.805442	0.999921	-1.23627	0.307054	0.529084	0.831358	NA
Dhx29	S1 A	1.74689	4.32685e-34	-1.6887	2.25831e-43	-1.68314	1.09595e-18	0.392472	0.0047843	0.125221	0.702644	HIF1A alone
Padi1	S1 A	1.74191	0.751232	-0.0119828	0.997539	-0.60563	0.999921	0.176758	0.969273	0	0	NA
Myo5a	S1 A	1.74061	7.95844e-05	-2.50132	2.45498e-10	-0.385464	0.999921	-1.00713	0.0158373	-0.371601	0.675183	HIF2A alone
Gm31305	S1 A	1.738	0.590443	-0.837988	0.664305	-1.24716	0.999921	-0.24492	0.933755	0.725464	0.830445	NA
Cfap65	S1 A	1.73589	0.000917048	-1.85824	0.00039286	-0.111463	0.999921	-0.897992	0.141862	-0.374738	0.754252	HIF1A + HIF2A
Gdpd2	S1 A	1.73393	0.0737435	-2.66088	0.0238159	-1.80842	0.597683	-1.47742	0.139969	-0.839434	0.737119	NA
Fam217a	S1 A	1.7317	2.54589e-07	-1.22844	1.02396e-05	-0.0259624	0.999921	-0.390827	0.202956	0.15756	0.786659	HIF1A + HIF2A
Gm16087	S1 A	1.73144	0.593181	-2.42423	0.320446	0.260145	0.999921	-0.535065	0.862794	0	0	NA
Celf2	S1 A	1.72993	9.10392e-08	-1.43995	0.000165183	-0.925587	0.716279	-0.13885	0.815394	0.568396	0.342424	HIF1A + HIF2A
Bbox1	S1 A	1.72847	2.33181e-05	-1.3886	0.00161803	-0.510612	0.999921	-1.3557	0.00110154	0.0221254	0.984129	HIF2A alone
Ckap4	S1 A	1.72717	0.16405	-1.58305	0.158177	0.154877	0.999921	-1.3033	0.297426	-0.108244	0.971356	NA
Cldn7	S1 A	1.71779	0.159717	-2.06659	0.0860411	0.07418	0.999921	0.0741963	0.968209	-0.638803	0.785712	NA
Prc1	S1 A	1.71708	0.251762	-2.25471	0.0702339	-0.631378	0.999921	-0.0808168	0.972411	0.23361	0.936768	NA
Gm50375	S1 A	1.71387	0.654957	-0.3674	0.879839	0	0	-0.554872	0.859764	1.11754	0.714783	NA
Cebpd	S1 A	1.71	9.20531e-09	-1.28498	1.85602e-06	-0.415874	0.999921	-0.993162	0.000743895	0.637451	0.160532	HIF1A + HIF2A
Itgav	S1 A	1.70867	1.08391e-39	-1.69781	5.42093e-43	-0.00865312	0.999921	-1.01283	2.83238e-11	-0.0610457	0.866055	HIF2A alone
Akr1b8	S1 A	1.7024	0.000829497	-1.54324	0.00265177	-0.358518	0.999921	-0.598659	0.286818	-0.0477668	0.975165	HIF1A + HIF2A
Slc17a4	S1 A	1.69451	6.73393e-09	-1.91162	4.04432e-22	0.190431	0.999921	-0.710774	0.00736247	-0.368325	0.480229	HIF1A + HIF2A
Ybx2	S1 A	1.69167	0.636638	0.264588	0.924258	-0.873457	0.999921	-0.951031	0.784464	1.72424	0.537274	NA
Gm34574	S1 A	1.69148	0.169755	-0.66125	0.601512	-0.373511	0.999921	-0.0778484	0.969641	0.728003	0.687509	NA
Klrg2	S1 A	1.68758	0.402879	-3.4781	0.0532946	-0.205393	0.999921	-0.524971	0.805169	0	0	NA
Gm26760	S1 A	1.68625	0.667501	-1.919	0.358938	-0.442591	0.999921	-0.63171	0.828704	-1.33852	0.719761	NA
Lrrc23	S1 A	1.68387	0.485442	-1.04887	0.514214	-0.473449	0.999921	-0.359535	0.882472	0.164558	0.963877	NA
Chrnb1	S1 A	1.68146	0.582656	-1.71792	0.35165	-1.62782	0.999921	-1.13839	0.667795	0	0	NA
Pafah1b3	S1 A	1.67937	2.60684e-18	-1.49078	4.90589e-16	-0.719763	0.439041	0.385147	0.0716717	0.107203	0.839327	HIF1A + HIF2A
Slc23a3	S1 A	1.67767	0.000187244	-1.07083	0.0193874	-0.424053	0.999921	-0.574655	0.322659	0.369394	0.664457	HIF1A + HIF2A
Gm29112	S1 A	1.67603	0.280469	-2.21226	0.114842	-0.979607	0.999921	-1.52438	0.295916	-0.440088	0.894765	NA
Ucp3	S1 A	1.67588	0.740568	0	0	0.425073	0.999921	0.0447674	0.990477	-0.12466	0.980229	NA
Gse1	S1 A	1.66884	2.58151e-08	-1.23606	4.43052e-05	-0.311398	0.999921	-1.28554	3.16861e-07	0.0917307	0.897778	HIF2A alone
Iqcn	S1 A	1.66802	0.602894	0	0	-1.38738	0.999921	-2.27691	0.383991	0	0	NA
Gm14161	S1 A	1.66677	0.0001316	-0.519135	0.221346	0.199848	0.999921	-0.331447	0.587873	0.946141	0.0931289	Ambiguous HIF dependence
Gm47031	S1 A	1.66227	0.705128	0.299556	0.909607	0	0	-0.505314	0.90137	1.33884	0.648963	NA
Slitrk6	S1 A	1.66023	0.366693	-5.59581	0.000467802	0.525928	0.999921	-1.57011	0.264275	0	0	NA
Bnip3	S1 A	1.66006	2.20329e-17	-1.13799	2.66222e-12	-0.944406	3.38178e-05	0.441921	0.0682174	0.389879	0.111399	HIF1A + HIF2A
Ifi44	S1 A	1.65683	0.764387	0	0	0	0	1.40687	0.851394	0	0	NA
Irs1	S1 A	1.6558	6.61842e-07	-1.96327	1.11588e-06	-0.0505018	0.999921	-1.56454	1.25621e-06	-0.06545	0.954093	HIF2A alone
Ddit4l	S1 A	1.65537	0.0387904	-1.92477	0.00192335	-0.429999	0.999921	-2.03403	0.0109387	-0.283043	0.763411	HIF2A alone
E130310I04Rik	S1 A	1.65376	0.582546	0	0	0	0	-2.08324	0.384041	0	0	NA
Sfn	S1 A	1.65069	0.325046	-1.10375	0.399602	-0.0203644	0.999921	-0.326155	0.862794	0.347665	0.908831	NA
Hist1h3e	S1 A	1.64863	0.196448	-1.84202	0.188216	0.0429249	0.999921	-1.06947	0.611045	-0.316687	0.913792	NA
Zfp52	S1 A	1.64726	1.39027e-10	-1.73934	8.45157e-10	-0.0972774	0.999921	-0.875561	0.00109227	0.0271476	0.975178	HIF1A + HIF2A
Map3k7cl	S1 A	1.64708	1.3031e-05	-1.99502	1.82168e-10	0.0208826	0.999921	-0.797231	0.00636465	-0.863774	0.0616874	HIF1A + HIF2A
Mapk15	S1 A	1.64092	7.41608e-09	-0.411369	0.195998	0.0410295	0.999921	-1.09837	0.000725745	1.36636	2.37422e-05	HIF2A alone
Fosl2	S1 A	1.63947	5.85216e-15	-1.65913	9.77614e-19	-0.466419	0.336271	-0.696693	0.000923198	-0.102933	0.854822	HIF1A + HIF2A
Slc22a27	S1 A	1.63761	0.0512964	-0.29379	0.807702	-0.926887	0.999921	-0.551291	0.601524	0.940685	0.491142	NA
Gbp10	S1 A	1.63664	0.377693	-1.59719	0.293834	0.123126	0.999921	1.67937	0.533868	-1.62111	0.491142	NA
Fancd2	S1 A	1.63388	0.657519	-0.0932894	0.973476	0	0	-1.81561	0.549272	1.57427	0.591888	NA
Thbs4	S1 A	1.63359	0.171675	-0.727785	0.592792	-0.314652	0.999921	-1.09799	0.398504	1.21556	0.463536	NA
Gm4876	S1 A	1.63104	0.268042	-2.70494	0.0708588	-1.31416	0.999921	-2.11852	0.171271	-1.71587	0.506496	NA
Dusp6	S1 A	1.62664	2.79251e-11	-1.22752	1.23285e-15	-0.641451	0.689946	-1.47836	1.64355e-15	0.395219	0.359211	HIF2A alone
Tspan12	S1 A	1.62573	0.57287	-1.44943	0.548147	-0.157713	0.999921	-1.13379	0.666454	0.92757	0.801106	NA
Gpr82	S1 A	1.62503	0.646601	0	0	-0.877381	0.999921	-1.2892	0.629698	0	0	NA
Ak9	S1 A	1.62456	0.169651	-0.842191	0.591708	0.824258	0.999921	-0.349271	0.848491	-0.00574182	0.998461	NA
Plekha2	S1 A	1.62293	5.15835e-08	-1.70268	6.12801e-08	-0.690608	0.615526	0.137666	0.777508	-0.0341038	0.975129	HIF1A + HIF2A
1810062G17Rik	S1 A	1.62274	0.284391	-2.60357	0.0498036	-0.216456	0.999921	-0.897338	0.535634	-1.46055	0.619939	NA
2810429I04Rik	S1 A	1.62252	0.419632	-1.77854	0.254761	-0.297173	0.999921	-1.60449	0.37164	-0.157177	0.964996	NA
Gm16894	S1 A	1.62241	0.109592	-1.99553	0.0136632	0.464812	0.999921	-1.1733	0.179176	-0.338557	0.887789	NA
Ces1h	S1 A	1.62235	0.495812	-0.430364	0.788967	-0.169313	0.999921	-0.280229	0.911226	0.759887	0.739952	NA
Gm15327	S1 A	1.62145	0.0297058	-0.1205	0.888912	0.387995	0.999921	0.353939	0.694788	1.50873	0.0298242	Ambiguous HIF dependence
Prickle2	S1 A	1.61797	0.468524	-1.17789	0.535517	-0.497452	0.999921	-0.623581	0.794161	-0.249619	0.946059	NA
Plxnb1	S1 A	1.61544	0.0110106	-1.03887	0.11162	-0.134962	0.999921	-0.497815	0.587874	0.447578	0.722947	Ambiguous HIF dependence
Gm3411	S1 A	1.61383	0.463019	-3.26485	0.0303742	0.35256	0.999921	-2.00626	0.167422	-1.959	0.523762	NA
Ces1f	S1 A	1.61007	0.137305	-0.413774	0.373928	-0.532871	0.750119	-1.10558	0.0473213	0.627928	0.452599	NA
Ankrd31	S1 A	1.60813	0.697123	-2.19077	0.340398	0.0335323	0.999921	-0.244954	0.937955	0	0	NA
Scrn1	S1 A	1.60556	0.433938	-3.63732	0.0520455	-0.731334	0.999921	-0.886902	0.635323	-2.05801	0.564585	NA
Ovol1	S1 A	1.60504	6.95738e-06	-1.01191	0.00231161	-0.199558	0.999921	-0.585458	0.122812	0.479973	0.492903	HIF1A + HIF2A
Pla1a	S1 A	1.60314	0.638428	-1.75685	0.459898	-2.41851	0.999921	-0.219428	0.946645	0	0	NA
Ptpn14	S1 A	1.59666	0.0111265	-2.18071	0.00116719	0.236444	0.999921	-1.63421	0.0124355	-0.916624	0.423951	HIF2A alone
Prss22	S1 A	1.59532	0.434687	-2.4764	0.0778116	-1.12484	0.999921	-1.22014	0.401655	-1.40787	0.694959	NA
Fam114a1	S1 A	1.594	0.564287	0.764967	0.689799	0.286123	0.999921	0.811399	0.658094	1.41572	0.522102	NA
Slc7a4	S1 A	1.59287	0.0125493	-0.811995	0.158077	-1.07397	0.674876	-1.07643	0.098959	0.740381	0.435445	Ambiguous HIF dependence
Ccdc136	S1 A	1.59213	0.599986	-1.89642	0.418893	-0.71911	0.999921	-0.12668	0.969641	0	0	NA
Vegfa	S1 A	1.58957	6.92607e-15	-0.82909	7.24341e-07	-0.668603	0.179779	-1.0245	3.30052e-07	0.723099	0.00212739	HIF2A alone
Serpina1a	S1 A	1.58952	0.539123	-2.34677	0.249606	-0.804685	0.999921	-0.314198	0.792099	-0.924292	0.619162	NA
Bhlhe40	S1 A	1.58944	7.43736e-10	-1.53799	1.15018e-24	-0.848862	4.43576e-05	-1.24382	1.34931e-08	0.0254978	0.971413	HIF2A alone
Gm4707	S1 A	1.58862	0.019914	-1.27294	0.0629947	0.257592	0.999921	-0.689312	0.397753	0.348288	0.795174	Ambiguous HIF dependence
Gm15963	S1 A	1.58758	0.724844	0	0	0	0	0	0	0	0	NA
Wnt5a	S1 A	1.58687	0.00299547	-1.39911	0.00499012	0.30859	0.999921	-1.13528	0.0626677	-0.315641	0.758847	HIF1A + HIF2A
Vcam1	S1 A	1.58533	0.0624907	-4.45214	0.0004258	1.10572	0.735154	-0.516889	0.738114	-3.52957	0.0516961	NA
Gm47962	S1 A	1.58157	0.138287	-1.1524	0.233081	-0.205284	0.999921	-0.106571	0.951881	0.117716	0.959529	NA
Defb29	S1 A	1.57936	0.00189804	-0.6642	0.000295202	0.265244	0.999921	-0.482447	0.00295037	0.658844	0.0794517	Ambiguous HIF dependence
Rgs19	S1 A	1.57322	0.561643	-1.73162	0.399278	-0.565319	0.999921	-1.86277	0.368535	-0.359323	0.939294	NA
Tmc5	S1 A	1.57311	0.645257	-1.90094	0.419135	0.0605959	0.999921	-1.88078	0.4804	0	0	NA
Aldoa	S1 A	1.56898	9.45512e-23	-1.08427	1.24113e-19	-0.631368	0.0121678	0.454188	5.57006e-06	0.429375	0.0901158	HIF1A + HIF2A
Dtl	S1 A	1.5663	0.250254	-1.76109	0.113148	-0.625469	0.999921	-1.21653	0.299553	0.169586	0.961414	NA
Ccdc36	S1 A	1.56602	0.740966	0	0	0	0	-1.38791	0.647531	0	0	NA
Ier3	S1 A	1.56396	6.37396e-10	-1.30371	1.06503e-11	-0.862298	0.367088	-0.753291	0.00616206	0.0629773	0.914333	HIF1A + HIF2A
Gnb5	S1 A	1.55935	0.0147758	-1.05691	0.105023	-0.452225	0.999921	-0.253685	0.800529	0.806212	0.395304	Ambiguous HIF dependence
Gzmm	S1 A	1.55539	0.603085	-2.23692	0.248759	-2.17117	0.999921	-0.285747	0.919799	-0.198442	0.963877	NA
Map3k1	S1 A	1.55491	1.44598e-19	-1.29132	7.92824e-15	-0.25326	0.999921	-0.744746	1.23896e-06	0.0684407	0.855987	HIF1A + HIF2A
Elmo2	S1 A	1.54901	3.56236e-20	-1.16174	4.51354e-14	-0.330909	0.999921	-0.911965	2.9604e-10	0.480979	0.0564631	HIF1A + HIF2A
Zkscan4	S1 A	1.54831	0.616492	-0.783853	0.746299	0.437828	0.999921	-0.352703	0.909218	0.525376	0.902925	NA
Scml2	S1 A	1.54764	0.698273	0	0	-1.05871	0.999921	0	0	0	0	NA
Bnip3l	S1 A	1.54739	6.69628e-20	-1.25814	2.85161e-27	-0.829179	2.70047e-08	0.0812031	0.675676	0.238802	0.456905	HIF1A + HIF2A
Fam131c	S1 A	1.54324	0.452563	-3.10843	0.0141486	-0.908112	0.999921	-0.714775	0.68519	-1.59493	0.58657	NA
5830408C22Rik	S1 A	1.542	0.157604	-1.91783	0.0359333	-1.00869	0.999921	0.653595	0.438673	-0.458018	0.841519	NA
Tnfrsf10b	S1 A	1.53817	0.0151021	-0.893463	0.183204	-0.445635	0.999921	-0.887989	0.163865	0.480141	0.707846	Ambiguous HIF dependence
Fhdc1	S1 A	1.5379	0.248802	-1.73229	0.167436	0.207866	0.999921	-0.863011	0.539478	0.217928	0.9388	NA
Elf3	S1 A	1.53749	3.22668e-06	-1.01213	0.00025632	-0.940617	0.0613936	-1.03236	0.000319031	0.526557	0.336764	HIF2A alone
Irx3	S1 A	1.53611	0.00117718	-2.52368	1.37207e-10	-0.177414	0.999921	-1.01946	0.00438008	-1.42702	0.00706483	HIF2A alone
Ptger4	S1 A	1.53243	0.757685	0	0	-0.496619	0.999921	-1.57507	0.637302	0	0	NA
Fam83e	S1 A	1.52777	0.594676	-1.1121	0.624268	-2.09061	0.999921	-1.32456	0.59197	0.352748	0.930288	NA
Rundc3a	S1 A	1.52355	0.00257518	-0.965963	0.0511964	0.0418503	0.999921	-0.66332	0.200916	0.304968	0.760019	Ambiguous HIF dependence
Sh3pxd2a	S1 A	1.52315	0.681636	-1.19402	0.652205	0.0006319	0.999921	-1.13086	0.729842	0	0	NA
Tspan6	S1 A	1.52248	0.052777	-0.528155	0.57784	-0.176729	0.999921	-0.803379	0.391811	0.855815	0.469346	NA
Cdr1os	S1 A	1.52181	0.707154	-0.624695	0.692442	0.29797	0.999921	-0.606777	0.820535	1.07059	0.668084	NA
Kcnn1	S1 A	1.52129	0.00686857	-1.45638	0.00247334	-1.13402	0.152567	-1.49204	0.00104843	0.59838	0.440647	HIF2A alone
Cck	S1 A	1.51851	0.00897069	-2.01764	0.034151	-0.178024	0.999921	-0.473757	0.759797	-0.403575	0.692127	HIF1A + HIF2A
Cyp2s1	S1 A	1.51779	0.00206245	-2.03905	0.00018627	-1.56816	0.0352409	0.00329587	0.996995	-0.8261	0.369559	HIF1A alone
Plekhh2	S1 A	1.51541	0.0171486	-1.20439	0.0283146	-0.447972	0.999921	-0.374719	0.666772	-0.139992	0.914728	HIF1A + HIF2A
Mzb1	S1 A	1.51531	0.0842991	-1.13771	0.190369	-0.531096	0.999921	-1.03742	0.26237	0.460322	0.788477	NA
Parp8	S1 A	1.51525	5.06818e-11	-0.982431	1.00856e-07	-0.167058	0.999921	-0.939233	4.83794e-06	0.317554	0.324197	Ambiguous HIF dependence
Stpg1	S1 A	1.51493	0.344781	0.239799	0.848362	-0.191804	0.999921	-0.758942	0.622723	1.86157	0.0895165	NA
Gm13684	S1 A	1.51422	0.0179301	-1.83054	0.0184391	-0.400927	0.999921	-1.06401	0.262162	-0.63981	0.660194	HIF1A + HIF2A
Egr2	S1 A	1.51275	0.429471	-2.81168	0.0723417	-2.38438	0.831427	-2.14869	0.180977	-1.02127	0.714783	NA
Dlgap5	S1 A	1.50808	0.483857	-3.16171	0.0894381	0.440007	0.999921	-1.01393	0.606617	-0.989992	0.788432	NA
Macc1	S1 A	1.50433	0.724844	-1.08402	0.677199	-0.905461	0.999921	-0.984326	0.773373	0	0	NA
DXBay18	S1 A	1.50079	0.650387	0	0	-0.171669	0.999921	-1.49613	0.557285	0	0	NA
Ace	S1 A	1.49874	1.69512e-05	-1.82543	1.83571e-09	-0.631365	0.774459	-0.108812	0.904575	-0.270667	0.730678	HIF1A + HIF2A
Soat1	S1 A	1.49863	2.15948e-22	-1.58063	2.63312e-25	-1.16405	1.94515e-09	-0.0398717	0.908765	-0.144735	0.693519	HIF1A alone
Stox2	S1 A	1.49782	0.222582	-1.29611	0.286629	0.558354	0.999921	-1.85525	0.0554923	1.39376	0.000982285	NA
Pgam1	S1 A	1.49449	2.21004e-29	-0.901943	3.37505e-15	-1.09113	4.95722e-06	0.452093	8.26036e-05	0.61439	0.000649679	HIF1A alone
Gm50105	S1 A	1.49326	0.0429077	-2.04492	0.00106001	-0.404383	0.999921	-0.654852	0.427948	-0.477904	0.760019	HIF1A + HIF2A
Mal2	S1 A	1.49177	0.776849	-2.21234	0.317967	0.130531	0.999921	-1.10885	0.714658	0	0	NA
Asb11	S1 A	1.48764	0.444143	-2.56477	0.0641121	-1.18705	0.999921	-0.618407	0.746478	-1.04592	0.728518	NA
Impa2	S1 A	1.4868	0.130604	-1.71072	0.123324	-0.0143243	0.999921	-1.40784	0.20466	-0.340921	0.883248	NA
Gm47289	S1 A	1.48454	0.43286	-1.95406	0.125569	-0.747422	0.999921	-0.776733	0.617389	-0.827763	0.769311	NA
Strip2	S1 A	1.48297	0.0023886	-0.993535	0.0702212	-0.323141	0.999921	-0.835436	0.276433	0.474716	0.601062	Ambiguous HIF dependence
Ulbp1	S1 A	1.48121	0.559973	-2.01799	0.29733	-1.05279	0.999921	-0.0831367	0.979401	-0.580909	0.884175	NA
Epb42	S1 A	1.48072	0.0937508	-1.06737	0.167275	-0.531813	0.999921	-1.87807	0.0331255	0.437696	0.76134	NA
Psd3	S1 A	1.47696	0.392304	-2.49378	0.135789	-1.21951	0.999921	-1.7077	0.26237	-0.995147	0.748621	NA
Gm20342	S1 A	1.47659	7.8101e-24	-1.63105	1.63724e-34	0.483434	0.999921	-0.807675	8.08786e-12	-0.193147	0.523725	HIF1A + HIF2A
Fmnl3	S1 A	1.47575	0.348384	-1.78524	0.19094	-1.66454	0.999921	-0.710379	0.666461	-0.671256	0.798861	NA
Dagla	S1 A	1.47124	0.129181	-0.525541	0.627235	0.0635378	0.999921	0.131552	0.94164	0.71628	0.618301	NA
Slc14a1	S1 A	1.47053	0.657733	0	0	1.20758	0.999921	0	0	0	0	NA
Tinagl1	S1 A	1.46922	0.0163339	-1.14675	0.0127361	-1.40266	0.019491	-0.483588	0.552037	-0.30954	0.703094	HIF1A alone
Tepp	S1 A	1.46574	0.588444	-1.61899	0.443097	-0.752973	0.999921	-0.338354	0.908938	-1.08293	0.753981	NA
Gm12762	S1 A	1.46218	0.403358	-0.799915	0.554487	-0.98161	0.999921	1.28791	0.176435	0.680501	0.751727	NA
4931428F04Rik	S1 A	1.46126	0.0937487	-1.01313	0.286279	-0.677227	0.999921	0.0575993	0.970873	0.304197	0.872388	NA
Aspg	S1 A	1.46092	1.28355e-06	-0.940317	0.0019361	-0.104908	0.999921	-0.457499	0.211824	0.389547	0.494511	Ambiguous HIF dependence
Sulf2	S1 A	1.45985	0.0356304	-2.53906	0.00059192	-0.0165467	0.999921	-1.30766	0.0850401	-1.01187	0.41667	HIF1A + HIF2A
Dapp1	S1 A	1.45945	0.768735	0	0	0.607059	0.999921	-0.34503	0.928828	0	0	NA
Trib1	S1 A	1.45794	7.06675e-07	-2.83691	5.27843e-18	-0.942578	0.0396743	-1.05296	0.015626	-1.69016	0.00085273	HIF2A alone
Cited1	S1 A	1.45705	0.741233	-0.38351	0.909818	-0.437481	0.999921	1.2526	0.561501	0	0	NA
Rcsd1	S1 A	1.45525	0.501437	-0.771397	0.661492	-0.277658	0.999921	-0.788967	0.716124	0.0162873	0.995398	NA
Kbtbd12	S1 A	1.45423	0.491659	-1.40761	0.34101	-1.29238	0.999921	1.85994	0.0298968	0.210872	0.950835	NA
Gm32461	S1 A	1.45251	0.0611218	0.0459252	0.952094	0.578996	0.696537	-0.512719	0.147235	1.18109	0.199819	NA
Fam184b	S1 A	1.45124	0.0874367	-2.86792	0.00286983	-1.26178	0.88492	0.0969888	0.947672	-1.61241	0.280597	NA
Gm36315	S1 A	1.45053	0.821405	-0.362423	0.900508	-0.172969	0.999921	-0.0607654	0.988172	1.08843	0.772849	NA
Gm50130	S1 A	1.45024	0.736233	0	0	0	0	0	0	0	0	NA
Cavin3	S1 A	1.44591	0.702002	-3.57878	0.114451	-1.13884	0.999921	0.293805	0.916938	0	0	NA
A330033J07Rik	S1 A	1.44584	0.383297	-2.29293	0.0636811	-0.688578	0.999921	0.916884	0.329069	-1.13515	0.656862	NA
Col19a1	S1 A	1.44285	0.724844	-2.35132	0.162538	0.332352	0.999921	-1.23722	0.58442	-0.54281	0.917774	NA
Stra6l	S1 A	1.43551	0.013689	-2.44499	8.37309e-17	-1.07328	0.0466829	-1.29653	5.19162e-05	-0.33051	0.747784	HIF1A or HIF2A
Nek2	S1 A	1.43417	0.351227	-0.89596	0.446419	0.762497	0.999921	-0.714795	0.629552	0.40523	0.852129	NA
D430020J02Rik	S1 A	1.43416	0.664285	-2.34	0.331072	-0.997065	0.999921	-0.613596	0.843791	0	0	NA
1810019N24Rik	S1 A	1.43336	0.603085	-1.02382	0.559679	-0.0978786	0.999921	-0.0580621	0.983636	0.664456	0.832256	NA
Catsperd	S1 A	1.4331	0.393567	-0.756714	0.58717	-1.35793	0.999921	-0.247801	0.904575	0.722029	0.744277	NA
Gm1673	S1 A	1.43159	0.640756	-0.946382	0.651686	-0.696921	0.999921	-0.915391	0.727528	0.43536	0.906477	NA
Pdgfa	S1 A	1.43089	3.1735e-10	-1.11615	2.56479e-09	-0.425498	0.850908	-0.575376	0.0118847	0.307999	0.352085	HIF1A + HIF2A
Prkcq	S1 A	1.42893	0.560402	-1.47806	0.536136	-0.483907	0.999921	-2.06037	0.445056	-0.656677	0.865775	NA
Arl15	S1 A	1.4279	2.82333e-07	-1.13754	3.98947e-05	-0.0350992	0.999921	-0.902951	0.0080569	-0.0325352	0.960691	HIF1A + HIF2A
Ildr1	S1 A	1.42298	0.781549	0	0	-0.352777	0.999921	-1.4032	0.697126	0	0	NA
Edaradd	S1 A	1.41772	0.00720359	-1.73685	3.77847e-07	-0.350663	0.999921	-0.136344	0.896536	-0.690243	0.321835	HIF1A + HIF2A
Ino80dos	S1 A	1.41454	3.62271e-06	-1.80803	3.03179e-13	0.302282	0.999921	-0.643905	0.0360769	-0.567924	0.158259	HIF1A + HIF2A
1700113B09Rik	S1 A	1.41427	0.000353959	-1.62409	0.000282983	0.390037	0.999921	-0.247732	0.712824	-0.389553	0.661177	HIF1A + HIF2A
Irx1	S1 A	1.4133	0.757685	-0.750244	0.699431	-0.253416	0.999921	-0.571665	0.847208	1.60802	0.572727	NA
Pde11a	S1 A	1.41255	0.145071	-2.48362	0.00905951	-0.379458	0.999921	-1.20824	0.195612	-1.18214	0.496976	NA
1110002J07Rik	S1 A	1.41217	0.677295	-3.47774	0.0585055	-1.37937	0.999921	-1.4903	0.463833	0	0	NA
Trp63	S1 A	1.40841	0.177334	-0.897577	0.311728	-0.836126	0.999921	-0.466884	0.692749	0.411803	0.795297	NA
Smtnl2	S1 A	1.40808	1.91614e-11	-0.915888	8.4865e-05	-0.5919	0.421139	-0.346894	0.178252	0.494888	0.158549	Ambiguous HIF dependence
Krt20	S1 A	1.40552	0.468808	-3.38626	0.063077	-1.20482	0.999921	-0.391726	0.855634	-2.32156	0.355213	NA
Gm27017	S1 A	1.40274	0.158469	-0.7644	0.473883	0.181422	0.999921	-0.536736	0.655278	0.528521	0.755669	NA
Tulp2	S1 A	1.39917	0.745089	-1.8144	0.457191	-0.749742	0.999921	-1.28323	0.679537	0.388711	0.933628	NA
Gm11713	S1 A	1.39701	0.0190719	-1.66906	0.051699	-0.160971	0.999921	0.475932	0.414816	-0.561194	0.570393	Ambiguous HIF dependence
Fbxl2	S1 A	1.39605	0.000472118	-1.74791	1.22997e-05	-0.268296	0.999921	-1.05614	0.00490291	-0.677154	0.336764	HIF2A alone
Gm28068	S1 A	1.39549	0.613659	-1.43839	0.524408	0.273435	0.999921	0.0738605	0.98053	0.300684	0.94153	NA
Speg	S1 A	1.39239	0.00470975	0.209644	0.822469	-0.290692	0.999921	1.04013	0.0502104	0.81075	0.221942	Ambiguous HIF dependence
Crtap	S1 A	1.39217	1.17347e-13	-0.628407	0.000835028	0.0397875	0.999921	-0.875596	3.39175e-06	0.710224	0.0101461	Ambiguous HIF dependence
Nek5	S1 A	1.39196	0.362523	-0.216708	0.888634	-1.23832	0.999921	0.333467	0.844244	1.20939	0.429671	NA
Naaladl2	S1 A	1.39012	0.0910762	-2.42236	3.42179e-06	-0.434263	0.999921	-1.09605	0.0581622	-0.827354	0.487094	NA
Mthfd1l	S1 A	1.38922	0.0206194	-1.35848	0.0211002	-1.61911	0.0807854	-0.253877	0.770782	-0.114946	0.941666	HIF1A + HIF2A
Tmem150c	S1 A	1.38783	0.823862	0	0	-0.0893808	0.999921	0.122425	0.978558	0	0	NA
Impdh1	S1 A	1.38638	0.0564592	-1.57817	0.0300669	-1.44037	0.621261	-0.709239	0.405538	-0.0499527	0.977771	NA
Gm20713	S1 A	1.38598	0.811734	0	0	0.0204303	0.999921	0.0913812	0.981966	0	0	NA
Gm5799	S1 A	1.38531	0.7477	-0.534312	0.843192	0.0290571	0.999921	0.850327	0.69077	0.597826	0.896093	NA
Chst7	S1 A	1.38377	0.0995938	-1.37121	0.00622144	-0.693347	0.999921	-1.55848	0.0057658	-0.627748	0.530148	NA
4933406I18Rik	S1 A	1.38267	0.292793	-2.43039	0.0744361	-0.374193	0.999921	-0.406283	0.802043	-1.71757	0.43979	NA
Acvrl1	S1 A	1.38267	0.793439	-1.29897	0.562002	-0.701325	0.999921	-0.733322	0.826675	-0.122973	0.97716	NA
Gm12043	S1 A	1.3826	0.818221	0	0	0.295363	0.999921	0.10283	0.982471	0	0	NA
Gm26714	S1 A	1.37725	0.0592248	-1.4432	0.016261	-0.270964	0.999921	-0.894798	0.217713	-0.122156	0.932361	NA
Tpst1	S1 A	1.37415	0.65589	-2.23468	0.32459	-0.651906	0.999921	-0.744417	0.780726	-1.92294	0.587539	NA
Lamb3	S1 A	1.37396	0.0859572	-1.62235	0.0316677	-0.376075	0.999921	-0.271277	0.829854	-0.542101	0.698768	NA
Tspan8	S1 A	1.37354	0.00587702	-1.6935	0.0050009	-1.09139	0.737149	0.298862	0.655018	-0.12384	0.93264	HIF1A + HIF2A
Eno1	S1 A	1.37303	1.41958e-05	-1.36435	0.0149796	-1.65049	9.96369e-08	0.841141	0.0848587	0.0117129	0.991948	HIF1A alone
C230038L03Rik	S1 A	1.37265	0.681967	-2.26525	0.355117	-0.745675	0.999921	-1.23942	0.653533	0	0	NA
Gm46565	S1 A	1.36951	0.559545	-0.580165	0.709449	0.0122656	0.999921	-0.630743	0.755778	0.433485	0.869728	NA
Wasf3	S1 A	1.36112	0.65667	-3.04549	0.130091	-0.745781	0.999921	-1.66797	0.397915	-0.175162	0.973134	NA
Mettl21c	S1 A	1.35932	0.690556	-2.76596	0.199197	-0.154899	0.999921	-1.64609	0.4521	0	0	NA
Gm46367	S1 A	1.35522	0.832607	0	0	0	0	0	0	0	0	NA
Gm5820	S1 A	1.35481	0.045563	-1.21217	0.00231161	0.846433	0.547198	-0.146279	0.953499	0.265265	0.783087	HIF1A + HIF2A
Ddah2	S1 A	1.35262	0.0140185	-0.740756	0.184331	-0.00664326	0.999921	-0.276624	0.789685	0.145762	0.892833	Ambiguous HIF dependence
Gng7	S1 A	1.35025	0.808255	0	0	0.511831	0.999921	0.416058	0.913997	0	0	NA
Pycard	S1 A	1.34761	5.21649e-07	-1.37061	1.16483e-08	-0.376072	0.999921	-0.277692	0.371257	-0.196113	0.710391	HIF1A + HIF2A
Ly6e	S1 A	1.34528	0.00134991	-2.39846	1.38685e-06	-0.746765	0.608806	-1.2543	0.0289284	-1.12322	0.236145	HIF2A alone
Kifc3	S1 A	1.3435	2.38192e-10	-1.04481	1.26514e-09	-0.369185	0.855089	-0.893478	2.65358e-05	0.166865	0.614396	HIF1A + HIF2A
Pgk1	S1 A	1.34124	1.97098e-17	-0.934015	1.74397e-18	-1.15971	6.18401e-12	0.70713	6.90032e-10	0.471713	0.0261244	HIF1A alone
Ccl28	S1 A	1.34015	0.117701	-1.89534	0.000923881	-1.1059	0.697253	-0.485203	0.643373	-0.449775	0.749136	NA
Gm16090	S1 A	1.33839	0.741293	-2.34978	0.299513	0.354642	0.999921	-2.69698	0.306717	0	0	NA
P4ha2	S1 A	1.32998	1.99046e-10	-1.17838	3.11472e-10	-1.05535	3.89109e-07	-0.227806	0.253222	-0.0187224	0.975656	HIF1A alone
Cckar	S1 A	1.32583	4.23511e-08	-1.33015	4.60724e-13	-0.514989	0.354748	-0.786545	2.03918e-05	-0.128765	0.810252	HIF1A + HIF2A
Emp2	S1 A	1.32252	0.289756	-0.661044	0.579407	-2.21635	0.573472	-0.577765	0.684386	0.631417	0.714783	NA
Clmp	S1 A	1.32217	0.0150926	-0.846212	0.0596044	-0.696381	0.931236	-0.605838	0.226342	0.156943	0.867449	Ambiguous HIF dependence
Gm26707	S1 A	1.32143	0.775325	-1.86177	0.450238	0	0	-1.43249	0.667924	0	0	NA
Frem2	S1 A	1.31565	0.0386595	-2.50366	4.03726e-05	0.137353	0.999921	-0.897449	0.103373	-1.37406	0.207875	HIF1A + HIF2A
Mm2pr	S1 A	1.31278	0.764452	-0.623125	0.788238	0.633156	0.999921	-1.12302	0.697126	1.50378	0.634558	NA
Eno1b	S1 A	1.31139	0.194943	0.419529	0.648216	-0.955383	0.659674	0.0923182	0.954465	1.85416	0.00558449	NA
Ankle1	S1 A	1.31071	0.621272	0.565507	0.643821	0.189391	0.999921	-0.814951	0.708022	1.91079	0.14484	NA
Ica1	S1 A	1.31066	0.0051837	-2.82023	1.55968e-07	-0.888443	0.71364	-1.64398	0.00057282	-1.67668	0.0362028	HIF2A alone
Sobp	S1 A	1.31036	0.25985	-1.35936	0.173608	-0.311324	0.999921	-1.86862	0.0653816	-0.179286	0.932141	NA
Lrrfip1	S1 A	1.30908	0.228217	-2.93136	0.0137606	-1.37659	0.972193	-0.980175	0.371257	-1.40139	0.450478	NA
4921507G05Rik	S1 A	1.30648	0.64174	0.401267	0.86091	1.15674	0.999921	0.684571	0.779498	0.660717	0.794713	NA
Slc22a4	S1 A	1.30413	1.57548e-12	-0.689005	4.18583e-07	-0.0108492	0.999921	-0.278327	0.24944	0.530479	0.0389716	Ambiguous HIF dependence
Ung	S1 A	1.30216	0.207591	-1.0282	0.241664	-0.465723	0.999921	-0.380899	0.763971	0.145982	0.944262	NA
Rec8	S1 A	1.29964	0.0348504	-1.38289	0.0360191	-0.172072	0.999921	-0.594868	0.548088	-0.372227	0.796726	HIF1A + HIF2A
Acmsd	S1 A	1.29918	8.22733e-07	-1.58847	2.46722e-43	-0.013663	0.999921	-0.772609	3.63815e-07	-0.13587	0.812596	HIF1A + HIF2A
Cenpf	S1 A	1.29906	0.74555	-0.809708	0.679242	0.480589	0.999921	-0.805812	0.782695	1.82554	0.437046	NA
Cux2	S1 A	1.29779	0.550017	-1.77545	0.312496	0.780223	0.999921	-0.494366	0.818248	-0.233839	0.949113	NA
Gm6133	S1 A	1.29672	0.554448	1.13262	0.262269	1.18499	0.999921	-0.564004	0.791445	1.48575	0.176664	NA
Synpo	S1 A	1.2965	0.713692	-2.46808	0.297658	-0.587977	0.999921	-0.104066	0.97434	-0.106235	0.981916	NA
Keap1	S1 A	1.29241	4.22397e-15	-1.07934	9.57421e-15	-0.0192701	0.999921	-0.454891	0.00191335	0.176004	0.634794	HIF1A + HIF2A
Slc6a17	S1 A	1.29179	0.0244041	-0.688121	0.30417	0.211631	0.999921	-0.572607	0.403124	0.945775	0.178433	Ambiguous HIF dependence
Bdh1	S1 A	1.29098	0.0101069	-1.84459	6.48725e-08	-0.160999	0.999921	-0.640641	0.230941	-0.277434	0.765862	HIF1A + HIF2A
4930500M09Rik	S1 A	1.29014	0.731277	-0.875218	0.645012	0.230225	0.999921	-0.786964	0.755947	0.19557	0.956234	NA
Gm48071	S1 A	1.28859	0.525949	-1.91832	0.109553	-0.325541	0.999921	-0.850063	0.586387	-0.731629	0.780968	NA
Gm44366	S1 A	1.28854	0.59541	-1.89495	0.234135	-0.559109	0.999921	-1.14382	0.51917	-1.37074	0.598456	NA
Slc7a1	S1 A	1.28817	0.548899	-2.04531	0.211421	0.0673193	0.999921	-0.424645	0.844518	-0.0993779	0.977598	NA
Npas2	S1 A	1.28456	0.0122409	-0.00114162	0.998428	0.147501	0.999921	-1.136	0.328494	1.73584	0.000220338	Ambiguous HIF dependence
Jdp2	S1 A	1.28158	0.804095	-2.56819	0.391972	-1.64338	0.999921	-1.96123	0.553917	0	0	NA
1700120E14Rik	S1 A	1.28124	0.800072	0	0	0	0	0	0	0	0	NA
Ccdc106	S1 A	1.28051	0.735596	-1.025	0.592953	0.24322	0.999921	0.0692968	0.983213	0.186513	0.961771	NA
AI506816	S1 A	1.28038	0.000152428	-1.32677	0.00035671	-0.533866	0.999921	-1.78217	2.68714e-07	-0.0540647	0.95215	HIF2A alone
Ptprt	S1 A	1.28032	0.766958	-1.31283	0.600969	0.38601	0.999921	-0.87365	0.800115	-2.30431	0.504658	NA
Scg5	S1 A	1.28022	0.441653	-2.81872	0.0855573	-0.874657	0.999921	0.0257627	0.991003	-1.86805	0.419168	NA
Syt2	S1 A	1.27967	0.70085	-4.06319	0.065208	-0.440881	0.999921	-2.08196	0.336835	0	0	NA
Gm9530	S1 A	1.27845	0.0206194	-0.591781	0.269642	-0.599456	0.999921	-0.475539	0.494656	0.557759	0.472186	Ambiguous HIF dependence
1700122E12Rik	S1 A	1.27732	0.37022	-0.885196	0.437943	-0.903432	0.999921	-0.327558	0.84683	0.540402	0.764369	NA
Fkbp1b	S1 A	1.27555	0.0520621	-1.8603	0.00139853	-0.753717	0.999921	-0.589573	0.456783	-0.55434	0.658051	NA
2310034G01Rik	S1 A	1.27336	0.0789261	-1.06025	0.122947	-0.283771	0.999921	-0.233633	0.83247	0.120331	0.939877	NA
Gm32624	S1 A	1.27202	0.113089	-0.530822	0.51548	-0.086579	0.999921	0.740403	0.315762	0.484052	0.676029	NA
Dnah12	S1 A	1.27053	0.585148	-1.07426	0.455705	0.062605	0.999921	-1.62444	0.332394	-0.100261	0.975201	NA
Foxq1	S1 A	1.2701	0.00269627	-0.205534	0.778444	0.666898	0.999921	0.106111	0.909654	1.08544	0.0719347	Ambiguous HIF dependence
Rasd1	S1 A	1.26959	0.756122	-1.24009	0.466103	-3.97561	0.712036	-2.31637	0.298665	0.652558	0.830588	NA
Tm4sf4	S1 A	1.26839	0.0752359	-0.5408	0.354302	-0.790848	0.999921	-0.511168	0.498855	0.792638	0.335662	NA
Adra2c	S1 A	1.26658	0.384479	-0.194103	0.886658	-0.834617	0.999921	0.534856	0.650065	0.907118	0.549592	NA
Gm26511	S1 A	1.26522	0.80292	-0.884523	0.736359	-0.929897	0.999921	-0.169521	0.96411	0.46883	0.921223	NA
Mcm3	S1 A	1.2628	0.164446	-1.65166	0.0521058	-0.719821	0.999921	-0.492233	0.657479	-0.0272342	0.989002	NA
Epcam	S1 A	1.26262	0.184231	-3.89089	0.000489174	-0.336143	0.999921	-1.02448	0.340924	-2.66437	0.0229232	NA
Hspg2	S1 A	1.25875	0.811557	0	0	-0.380874	0.999921	-0.790724	0.804397	0	0	NA
Slitrk1	S1 A	1.25812	5.86685e-05	-1.38579	1.67435e-08	0.566797	0.734185	-0.655699	0.0502212	-0.0315112	0.974441	HIF1A + HIF2A
Tc2n	S1 A	1.25778	0.140804	-2.34407	0.0019186	-0.297263	0.999921	-1.57935	0.0289284	-0.87287	0.545317	NA
Tfrc	S1 A	1.25661	2.34555e-08	-1.90884	2.58407e-38	-1.07801	5.92043e-09	-0.433939	0.0231381	-0.549321	0.0759783	HIF1A alone
Chil4	S1 A	1.25641	0.80292	0.144201	0.958861	0.805344	0.999921	-1.00827	0.740172	1.0775	0.772083	NA
Mtus2	S1 A	1.25454	0.620044	0.815346	0.536312	1.25249	0.999921	-0.0526068	0.983636	2.06219	0.119917	NA
Mex3a	S1 A	1.25138	0.218896	-1.46469	0.112714	-0.115681	0.999921	-0.352073	0.794161	-0.337563	0.854822	NA
Sstr2	S1 A	1.25104	0.757268	-1.20474	0.6383	-2.15387	0.999921	-1.81514	0.520559	0.431966	0.912395	NA
Cdc42ep3	S1 A	1.25001	0.139244	-1.02106	0.158177	0.0180912	0.999921	-1.20562	0.104036	0.238933	0.88914	NA
Gcnt4	S1 A	1.24753	0.0305648	-0.759724	0.248553	0.353698	0.999921	-0.0811302	0.945397	0.449232	0.649394	Ambiguous HIF dependence
Wfdc16	S1 A	1.24622	0.00453621	-0.516477	0.174358	-0.0903009	0.999921	-0.148116	0.838321	0.342215	0.563036	Ambiguous HIF dependence
Gm36287	S1 A	1.24621	0.616452	-1.46704	0.34438	-1.09978	0.999921	-0.943254	0.594545	-0.370155	0.920576	NA
Gm26916	S1 A	1.24402	0.821435	1.00018	0.542195	0.89901	0.999921	-0.502952	0.901285	2.645	0.106948	NA
Cryab	S1 A	1.24299	0.000124019	-1.27154	0.00300229	0.200753	0.999921	-0.373373	0.287791	-0.168057	0.78358	HIF1A + HIF2A
Arhgef10	S1 A	1.24093	0.00877727	-0.569529	0.182428	-0.189789	0.999921	-1.08189	0.0063348	0.917189	0.0931289	HIF2A alone
Prss12	S1 A	1.23901	0.687148	-1.07573	0.542278	-1.11875	0.999921	0.117734	0.96411	-0.702198	0.806974	NA
Gm17501	S1 A	1.2389	0.106608	-0.875877	0.258463	-0.941382	0.967387	-1.1801	0.0990282	0.613764	0.599715	NA
Pvt1	S1 A	1.23887	1.31664e-07	-1.16895	5.55979e-07	-0.290481	0.999921	-0.805114	0.000879308	0.0834864	0.898497	HIF1A + HIF2A
P3h3	S1 A	1.23886	0.226099	-0.961861	0.208824	-1.12482	0.817058	-1.72024	0.019112	0.222894	0.906477	NA
Cfap61	S1 A	1.23681	0.675094	-1.56371	0.389316	-0.0691803	0.999921	-0.251013	0.926083	-0.493211	0.896241	NA
Terb1	S1 A	1.23454	0.574264	-1.92668	0.195273	-0.328568	0.999921	-0.112746	0.962293	-1.62159	0.496381	NA
Hspb9	S1 A	1.23397	0.804073	-0.884406	0.711976	0	0	0.494556	0.864029	-0.568826	0.885061	NA
Aox2	S1 A	1.23329	0.576479	-2.23595	0.105072	-0.133805	0.999921	-1.24571	0.422877	-1.08649	0.698229	NA
Tpi1	S1 A	1.23201	2.93314e-22	-0.885346	5.57271e-16	-0.746163	0.0132507	0.317667	0.0418827	0.288078	0.131194	Ambiguous HIF dependence
Gm26704	S1 A	1.23113	0.14558	-1.14358	0.0804874	1.05867	0.735154	0.118603	0.925575	0.180964	0.913596	NA
Gm8947	S1 A	1.23035	0.855164	-1.16477	0.641703	0.0816029	0.999921	0.639479	0.825865	-0.303798	0.955607	NA
Ggt1	S1 A	1.2277	2.11678e-14	-1.16127	1.40794e-17	-0.0326164	0.999921	-0.842502	3.31218e-13	-0.0617432	0.844757	HIF1A + HIF2A
A430090L17Rik	S1 A	1.22341	0.102974	-1.19293	0.119206	-0.734286	0.999921	-1.08283	0.26414	-0.163108	0.923375	NA
Gm14435	S1 A	1.22057	0.599986	-1.48798	0.34101	-1.02816	0.999921	-0.911486	0.636503	-0.157298	0.961981	NA
Htra3	S1 A	1.22032	0.745821	-0.574358	0.806922	-0.697313	0.999921	0.242299	0.937104	1.06578	0.70072	NA
Gm47167	S1 A	1.22028	0.65589	-1.59813	0.354324	-0.087965	0.999921	-1.20811	0.555522	0.245114	0.94597	NA
Akap12	S1 A	1.21863	0.787889	-2.05825	0.346704	-0.331006	0.999921	-1.86309	0.47914	-0.715159	0.861358	NA
Gimap6	S1 A	1.21863	0.865972	0	0	0	0	0	0	0	0	NA
Gm2115	S1 A	1.21601	0.588816	-4.76129	0.0112477	-0.887182	0.999921	-1.68837	0.352906	-2.97777	0.326816	NA
Rab38	S1 A	1.21505	0.0080591	-0.83375	0.0200116	-0.307112	0.999921	-0.838202	0.0339524	0.110256	0.907228	Ambiguous HIF dependence
Gm4951	S1 A	1.21456	0.662537	0.323354	0.863468	-0.21974	0.999921	1.77229	0.290084	0.602271	0.787918	NA
4930509E16Rik	S1 A	1.2121	0.574904	-0.896266	0.542795	-0.0728474	0.999921	-0.757774	0.677504	0.124959	0.966087	NA
Zpld1	S1 A	1.21184	0.411888	-1.22041	0.300096	0.0472136	0.999921	-0.10741	0.956863	-0.045958	0.984913	NA
Uhrf1	S1 A	1.2117	0.390893	-1.48718	0.198925	-0.514672	0.999921	-0.596877	0.685344	0.0804232	0.975977	NA
Pik3c2b	S1 A	1.21144	0.719593	-1.1987	0.64582	-1.07834	0.999921	-1.27571	0.691911	-0.605776	0.888143	NA
Ano9	S1 A	1.211	0.121044	-1.77101	0.0306257	-0.504751	0.999921	-0.589524	0.45447	-0.183357	0.92439	NA
Adh7	S1 A	1.21069	0.141278	-1.95091	0.00188388	-0.946542	0.999921	-1.93884	0.00183247	-1.13508	0.302386	NA
Rpl22l1	S1 A	1.21015	1.1979e-05	-0.602408	3.18773e-06	-0.172719	0.999921	-0.566457	0.000319031	0.441591	0.217873	Ambiguous HIF dependence
Cpb2	S1 A	1.21009	0.821435	-0.210399	0.949794	0.955886	0.999921	-0.43158	0.917582	0.478405	0.918768	NA
Cavin1	S1 A	1.20647	0.135149	-0.327883	0.70665	-0.882593	0.999921	0.94252	0.0822391	1.11176	0.167104	NA
Mr1	S1 A	1.20627	0.449081	-1.49307	0.272405	0.0874757	0.999921	-1.8765	0.203101	-0.301202	0.912129	NA
Eda2r	S1 A	1.20579	0.294967	-1.4674	0.128823	-0.325767	0.999921	-2.27802	0.0189047	-0.0795316	0.972475	NA
Gm20110	S1 A	1.20566	0.717884	-3.49116	0.14382	-3.03444	0.999921	-0.123385	0.976884	0	0	NA
Ptpdc1	S1 A	1.2053	1.67618e-14	-1.4526	7.33393e-24	0.151206	0.999921	-1.01815	3.69526e-16	-0.319244	0.23398	HIF2A alone
Sytl4	S1 A	1.20413	0.00308835	-1.42685	0.000135918	-0.225063	0.999921	-1.56961	6.8173e-06	0.0840001	0.929313	HIF2A alone
Cfi	S1 A	1.20329	0.267419	0.0025444	0.998987	-0.643994	0.455847	-0.55899	0.560676	0.323374	0.61	NA
Gm9951	S1 A	1.20282	4.36545e-07	-0.657581	0.000704485	0.164084	0.999921	-0.431827	0.0802859	0.434942	0.186871	Ambiguous HIF dependence
Gm10800	S1 A	1.20225	0.726858	-3.29065	0.131421	-0.0661853	0.999921	-0.746899	0.765558	-1.52074	0.721696	NA
Ect2	S1 A	1.202	0.267839	-1.07655	0.213634	-0.353957	0.999921	-0.552258	0.621763	0.272273	0.873067	NA
Gm47270	S1 A	1.20131	0.599986	-0.710132	0.662544	-1.1268	0.999921	-0.749552	0.719353	0.0609857	0.981736	NA
Dkk3	S1 A	1.20083	0.859234	0	0	0	0	0.674783	0.844518	0	0	NA
Gm42962	S1 A	1.20005	0.66525	-1.08372	0.518169	-0.765736	0.999921	-0.106518	0.967759	0.594917	0.825045	NA
C9	S1 A	1.19899	0.701293	-0.613416	0.717075	-1.50068	0.999921	-1.15235	0.601727	0.455501	0.867501	NA
Nbl1	S1 A	1.19877	0.156489	0.323507	0.716795	0.155358	0.999921	0.109827	0.939481	1.14654	0.121223	NA
Il5ra	S1 A	1.19854	0.250646	-0.329505	0.660016	0.868306	0.535949	0.612566	0.465984	0.636454	0.260427	NA
C730027H18Rik	S1 A	1.19842	9.50756e-11	-0.808592	1.64894e-07	0.6765	0.999687	-0.244545	0.259848	0.319595	0.322362	Ambiguous HIF dependence
Vill	S1 A	1.19725	0.000273864	-1.18075	2.25186e-05	-0.490642	0.737149	0.0274529	0.96574	-0.2688	0.592079	HIF1A + HIF2A
Fry	S1 A	1.19659	0.74988	-1.68907	0.564285	-2.8557	0.625075	-2.0412	0.205849	2.16121	0.296484	NA
Adh1	S1 A	1.1963	2.30512e-09	-1.15805	2.06719e-16	-0.406209	0.471654	-0.960478	1.66111e-09	-0.00368997	0.993402	HIF1A + HIF2A
Slc13a2os	S1 A	1.19484	0.772857	-0.971579	0.675973	-0.0558397	0.999921	-0.771695	0.786214	-0.201261	0.963877	NA
Cenpe	S1 A	1.1936	0.044641	-1.12853	0.020811	-0.234025	0.999921	-0.0220003	0.983275	-0.0511888	0.969149	HIF1A + HIF2A
Gm47414	S1 A	1.19245	0.748237	-0.893922	0.670187	-0.981085	0.999921	-0.617133	0.81605	-0.147366	0.972475	NA
Gm48357	S1 A	1.19105	0.226434	-0.975751	0.206751	-1.24663	0.830657	-1.1815	0.144475	0.434559	0.772849	NA
Ppp3cc	S1 A	1.19029	0.00474622	-0.0880637	0.885089	-0.289687	0.999921	-0.434653	0.512651	1.06681	0.015906	Ambiguous HIF dependence
Sgcb	S1 A	1.19009	0.00528391	-0.190289	0.729629	-0.471003	0.999921	-1.04646	0.0385732	0.916687	0.0782281	HIF2A alone
AI838599	S1 A	1.18938	0.824653	0	0	0.261106	0.999921	-1.44891	0.655282	0	0	NA
Sox4	S1 A	1.1883	0.000170736	-1.11672	0.000276203	-0.417099	0.999921	-0.730309	0.0285835	0.272542	0.522837	HIF1A + HIF2A
Fgfbp3	S1 A	1.18737	0.0251422	-0.61207	0.38367	-0.327503	0.999921	-0.556024	0.440113	0.296991	0.794237	Ambiguous HIF dependence
Apoa1	S1 A	1.18708	0.0842991	-0.543556	0.41202	-0.0506501	0.999921	0.0272932	0.9813	0.542442	0.599774	NA
Atp13a4	S1 A	1.18656	0.332026	-1.75417	0.171509	-0.173994	0.999921	-1.33824	0.244441	-0.650723	0.761359	NA
Ptger3	S1 A	1.18373	0.00399692	-1.42561	0.000793339	-0.385336	0.999921	-0.279591	0.605952	-0.194879	0.859739	HIF1A + HIF2A
Il23a	S1 A	1.18254	0.761374	-1.16358	0.582266	-0.694393	0.999921	-0.131387	0.969616	-0.0680394	0.984723	NA
Cdk19os	S1 A	1.18173	0.856753	-0.386465	0.895636	0	0	-0.795209	0.830556	0.471332	0.918768	NA
Fgf12	S1 A	1.18137	0.798969	-0.148342	0.967203	0.646309	0.999921	1.02296	0.682634	-0.400559	0.932361	NA
Plpp2	S1 A	1.17946	2.1123e-11	-0.855469	1.35857e-06	-0.0319904	0.999921	-0.706888	0.000413793	0.342505	0.281631	Ambiguous HIF dependence
4930547M16Rik	S1 A	1.17629	0.377693	-0.741044	0.517197	-0.335712	0.999921	-0.480693	0.714175	0.352184	0.876241	NA
Gm26571	S1 A	1.17372	0.78966	-0.430965	0.863678	-1.31458	0.999921	0.168609	0.957332	0.728028	0.841673	NA
Sipa1	S1 A	1.1737	0.483702	-0.138413	0.92136	-0.488781	0.999921	0.795564	0.515409	1.14369	0.43749	NA
Eif4e3	S1 A	1.17184	0.469251	-1.37539	0.310266	-0.744136	0.999921	-0.678908	0.68519	-0.074422	0.977933	NA
Mrln	S1 A	1.17101	0.117781	-0.215289	0.788236	-0.550632	0.999921	0.094391	0.937104	0.898919	0.238916	NA
Gm43409	S1 A	1.17024	0.778774	-3.99686	0.407891	-2.08358	0.999921	-2.31048	0.683494	-3.89119	0.135194	NA
Ypel2	S1 A	1.17012	9.01402e-05	-0.0578285	0.851658	-0.155709	0.999921	-1.05389	0.300574	1.35534	9.12863e-05	Ambiguous HIF dependence
Cyp26a1	S1 A	1.16671	0.616452	0.109907	0.950422	0.0478351	0.999921	-0.192938	0.937476	0.981552	0.574865	NA
Cry1	S1 A	1.16658	0.0546606	0.099158	0.879185	-0.626887	0.999921	-1.12991	0.0955722	1.52504	0.00776496	NA
Spock2	S1 A	1.16485	0.614928	-0.885799	0.502983	-0.645214	0.999921	-1.52396	0.311837	0.226708	0.934827	NA
Mroh7	S1 A	1.16392	0.00238138	-1.12068	0.00286588	-0.988186	0.151049	-0.816841	0.00789231	-0.0622003	0.957513	HIF1A + HIF2A
Gm44214	S1 A	1.16282	0.811557	-1.06672	0.645029	0.0210705	0.999921	-1.4303	0.618898	-0.116574	0.978754	NA
Gm11752	S1 A	1.16167	0.834045	0	0	0	0	-1.09902	0.754542	0	0	NA
Gm14488	S1 A	1.16136	0.175327	-0.530603	0.514293	-0.00167996	0.999921	-0.348025	0.731516	0.418015	0.746626	NA
Zfr2	S1 A	1.16133	0.618201	-1.36752	0.44495	-0.142991	0.999921	-1.13066	0.556386	-0.242715	0.947528	NA
Gpx7	S1 A	1.16079	0.259787	-0.281759	0.807702	-1.54504	0.89294	-0.913291	0.413898	0.911987	0.424599	NA
Gm26978	S1 A	1.15862	0.636742	-0.448815	0.754905	-0.247328	0.999921	-1.819	0.266201	0.977702	0.536874	NA
Trim6	S1 A	1.15809	0.191571	-0.855401	0.439651	-0.841358	0.999921	-0.897135	0.386237	0.687267	0.623972	NA
A830019P07Rik	S1 A	1.15605	0.12012	-0.913684	0.16944	-0.494917	0.999921	0.268254	0.788036	0.237082	0.862871	NA
Nckap5	S1 A	1.15424	0.00317296	-1.6176	1.11579e-11	-0.200444	0.999921	-1.54156	5.57006e-06	-0.107	0.891683	HIF2A alone
Mdfic	S1 A	1.15356	2.58466e-06	-0.925336	0.000192735	-0.241436	0.999921	-0.605255	0.0377777	0.158266	0.802488	Ambiguous HIF dependence
Lpar1	S1 A	1.15245	0.531148	-0.311851	0.861828	-0.206302	0.999921	-0.921649	0.617648	0.859042	0.660372	NA
Pnck	S1 A	1.15174	0.57236	-1.18892	0.396673	-0.215488	0.999921	0.0788726	0.970476	-0.564223	0.814524	NA
Gm32540	S1 A	1.15115	0.612116	-1.68617	0.316423	0.746234	0.999921	0.830031	0.580827	-0.824534	0.76873	NA
Atp7b	S1 A	1.15113	0.0525195	-1.16002	0.0274344	-0.987982	0.652209	0.0979669	0.930077	0.213012	0.858466	NA
Slc25a30	S1 A	1.14696	8.08394e-06	-0.372067	0.0933245	0.0434182	0.999921	-0.890948	1.63294e-05	0.960086	0.00175968	Ambiguous HIF dependence
Smim6	S1 A	1.14485	0.0151021	-0.972878	0.041251	-0.418513	0.999921	-0.329689	0.596386	-0.073243	0.946585	Ambiguous HIF dependence
Pgm2l1	S1 A	1.14428	0.00246975	-0.914964	0.0375923	-0.369514	0.999921	-0.7983	0.049771	0.27223	0.739873	Ambiguous HIF dependence
Gm47591	S1 A	1.14378	0.691569	-1.11447	0.499223	-1.84954	0.999921	-0.704758	0.744349	0.450311	0.892765	NA
Cd209c	S1 A	1.14283	0.743899	-2.17475	0.308497	0.24247	0.999921	0.458183	0.840876	-1.61048	0.666613	NA
BC055324	S1 A	1.14209	0.296815	-1.01097	0.246285	-0.824511	0.999921	-0.574283	0.617648	-0.289053	0.856231	NA
Anks1b	S1 A	1.14181	0.127024	-0.777455	0.324864	-0.4939	0.999921	-0.702915	0.391987	0.656526	0.570602	NA
4833408A19Rik	S1 A	1.14077	0.0194776	-0.584826	0.168261	-0.0525655	0.999921	-0.320151	0.578727	0.356064	0.612742	Ambiguous HIF dependence
Rnf144a	S1 A	1.14006	0.0114455	-1.73779	2.32505e-06	-0.792122	0.749578	-1.18687	0.000406967	-0.424824	0.615464	HIF2A alone
Ikzf1	S1 A	1.1399	0.626404	-0.591789	0.524408	-0.66642	0.999921	-0.290302	0.873358	0.524525	0.714231	NA
Nuak1	S1 A	1.1399	0.00493206	-1.12775	0.0146998	-0.358515	0.999921	-0.871474	0.0599486	0.105796	0.924887	HIF1A + HIF2A
Gm26532	S1 A	1.13948	0.445864	-0.631745	0.567913	-1.03837	0.999921	0.195448	0.907489	0.432132	0.798225	NA
Sorbs3	S1 A	1.13848	0.281573	-0.429361	0.630244	-0.733406	0.999921	-0.193388	0.890513	0.428781	0.761581	NA
Mki67	S1 A	1.13769	0.399658	-0.676838	0.689549	0.56865	0.999921	0.368404	0.905707	1.04077	0.350763	NA
Lrp8	S1 A	1.13661	0.869798	0	0	0	0	-1.4185	0.734427	0	0	NA
Tmprss9	S1 A	1.13488	0.656143	-0.615856	0.624733	-0.407507	0.999921	-0.143869	0.951681	0.865349	0.612523	NA
Hcst	S1 A	1.13448	0.648278	-0.499244	0.79917	-0.434655	0.999921	-0.468375	0.842599	1.1989	0.611982	NA
Pstpip1	S1 A	1.13414	0.230581	-0.359576	0.662306	0.844278	0.828482	-1.2653	0.0761657	0.58005	0.617571	NA
Ephx1	S1 A	1.13263	0.0269078	-2.19257	0.000127866	0.0864547	0.999921	-1.49094	0.00139306	-0.735639	0.404739	HIF2A alone
Ppard	S1 A	1.13242	0.259806	0.000453884	0.999338	-0.181635	0.999921	-0.974087	0.286227	1.56567	0.0469139	NA
Isg20	S1 A	1.13085	0.851569	-0.883264	0.733282	0.474812	0.999921	-0.959833	0.805632	0.0268019	0.993544	NA
Dpp4	S1 A	1.12884	1.4386e-08	-1.27545	2.58199e-18	-0.0406835	0.999921	-0.914819	1.50574e-07	-0.315226	0.240176	HIF1A + HIF2A
Ppp1r3c	S1 A	1.12816	0.335332	-1.1429	0.189838	-0.897188	0.999921	0.670916	0.46541	0.212874	0.911616	NA
Gm49878	S1 A	1.12788	0.83685	-0.675639	0.744535	-0.536053	0.999921	-0.391069	0.908477	0.498848	0.88914	NA
Ciart	S1 A	1.12702	0.114834	-1.85974	2.45933e-07	-2.29491	3.54348e-07	0.929858	0.0350637	-0.817672	0.651271	NA
Snhg6	S1 A	1.12612	0.437999	0.0879093	0.822867	0.0383802	0.999921	-0.412432	0.626169	1.26695	0.305159	NA
Gm15612	S1 A	1.12589	0.539461	-0.257338	0.868166	0.239647	0.999921	-0.00026126	0.999979	0.728381	0.672208	NA
Dpysl3	S1 A	1.12351	0.296167	-4.62325	1.46984e-05	-0.319168	0.999921	-1.0659	0.306495	-3.88138	0.0072774	NA
Ero1l	S1 A	1.12203	2.57047e-14	-1.28806	3.86008e-19	-0.884523	2.21558e-05	-0.213446	0.250769	-0.216641	0.453362	HIF1A + HIF2A
Arntl	S1 A	1.11967	0.381206	0.394765	0.115541	0.0406527	0.999921	-1.10294	0.438977	2.17511	0.01138	NA
Rem2	S1 A	1.11967	0.737392	-1.01694	0.639071	-0.734922	0.999921	-0.656972	0.805461	0.222745	0.950682	NA
Fam162a	S1 A	1.11797	1.41466e-12	-0.900324	2.12436e-11	-1.20971	0.0672162	0.962349	4.12256e-12	0.181197	0.532209	Ambiguous HIF dependence
Prdm1	S1 A	1.1178	0.590063	-0.222732	0.901821	0.175211	0.999921	0.0311949	0.991213	0.905982	0.598926	NA
Ccdc92	S1 A	1.1167	0.257263	-0.394176	0.721675	-0.0891178	0.999921	-0.744185	0.522109	1.02929	0.335451	NA
Mycn	S1 A	1.11576	0.192162	0.638014	0.255273	-0.366471	0.999921	-0.160229	0.90861	1.55211	0.0122621	NA
Arrb1	S1 A	1.11053	0.108989	-1.29198	0.0318244	-0.0114016	0.999921	-0.186388	0.859764	-0.0237038	0.985597	NA
Hpgd	S1 A	1.10991	0.192802	-1.50746	0.0134623	-1.14113	0.619948	0.0174774	0.989047	-0.661131	0.520882	NA
Cand2	S1 A	1.1083	0.169288	-1.46189	0.0522053	-0.262179	0.999921	0.0218838	0.987464	-0.344457	0.812113	NA
Pm20d1	S1 A	1.10774	8.47735e-07	-1.35202	2.78377e-10	-0.122803	0.999921	-0.803482	5.40062e-05	-0.332196	0.452775	HIF1A + HIF2A
Pdk3	S1 A	1.10691	2.74178e-08	-1.29402	1.5451e-11	-0.459026	0.482981	-0.31547	0.257274	-0.127308	0.785712	HIF1A + HIF2A
S100a11	S1 A	1.10648	0.000556213	-1.02029	7.69772e-09	-0.106132	0.999921	-0.058308	0.864029	-0.145947	0.800406	HIF1A + HIF2A
Maml2	S1 A	1.10531	0.697084	-2.18311	0.254405	-0.0080493	0.999921	-2.22063	0.266123	-0.937754	0.78358	NA
Col4a1	S1 A	1.10485	4.2339e-08	-1.39424	4.10489e-17	-0.133179	0.999921	-1.02945	2.36243e-08	-0.194276	0.652225	HIF2A alone
Nt5e	S1 A	1.10353	1.26032e-10	-0.656904	0.00135171	-0.360198	0.847817	-1.30799	4.12509e-12	0.312874	0.302949	HIF2A alone
Rad51b	S1 A	1.10331	0.334887	-1.10961	0.299929	0.000229628	0.999921	-0.994063	0.407039	-0.0310377	0.988951	NA
Gm11444	S1 A	1.10268	0.593085	-0.956804	0.527567	-0.21243	0.999921	-0.325556	0.884509	0.146429	0.958829	NA
Gm34777	S1 A	1.10082	1.70463e-05	-0.830069	3.3773e-06	0.398762	0.975397	-0.221206	0.415218	0.16517	0.728157	Ambiguous HIF dependence
Gm28535	S1 A	1.10032	0.740897	0.363158	0.856507	0.0233338	0.999921	-0.236574	0.939481	1.26224	0.500815	NA
Slc4a3	S1 A	1.09946	0.386323	-1.03153	0.322226	-0.428082	0.999921	-0.815154	0.514175	0.2371	0.911616	NA
Gm43263	S1 A	1.09731	0.829165	0.804931	0.618264	-0.360757	0.999921	-0.173845	0.960212	1.91438	0.313759	NA
Gm11714	S1 A	1.09687	0.613659	-2.45018	0.124624	-0.528205	0.999921	-0.579417	0.788739	-2.16856	0.315892	NA
Hgfac	S1 A	1.09681	0.00093577	-0.704406	0.0534729	-0.708196	0.479219	-0.10327	0.885123	0.329982	0.58252	Ambiguous HIF dependence
Mif	S1 A	1.09672	2.53285e-09	-0.811496	5.55869e-16	-0.937067	6.88801e-05	0.84319	1.94109e-15	0.256329	0.434185	Ambiguous HIF dependence
Gm17029	S1 A	1.09621	0.724844	-1.30704	0.375125	1.41316	0.972193	-1.05276	0.559437	-0.382854	0.909357	NA
Tes	S1 A	1.09592	6.63587e-08	-1.29396	5.92636e-10	-0.350317	0.92557	-0.283867	0.322578	-0.27423	0.48584	HIF1A + HIF2A
Ap5b1	S1 A	1.09354	0.140804	-0.0626545	0.944266	-0.266834	0.999921	0.207131	0.844943	0.996945	0.170102	NA
Pigr	S1 A	1.09105	3.73567e-05	-1.71668	1.30562e-14	-1.41459	0.000202896	0.605811	0.0629791	-0.687473	0.0294649	HIF1A alone
Ces1d	S1 A	1.09082	6.6069e-05	-0.49708	0.0135395	-0.393061	0.999921	-0.604803	0.00428093	0.318969	0.303673	Ambiguous HIF dependence
Gm15704	S1 A	1.09025	0.840767	-0.52604	0.825787	0	0	-0.571935	0.857525	0.533799	0.8898	NA
Spin2c	S1 A	1.08943	0.724844	-0.777669	0.648216	-0.119543	0.999921	-1.0083	0.59197	0.265533	0.937638	NA
Carmil3	S1 A	1.08687	0.574264	-0.912847	0.530055	-1.3569	0.999921	-0.474548	0.799308	0.147721	0.957793	NA
St3gal6	S1 A	1.08494	0.000605931	-1.15306	0.00108697	-0.813117	0.310001	-0.765373	0.0545005	-0.0153556	0.985597	HIF1A + HIF2A
Polq	S1 A	1.08481	0.705072	-0.52232	0.764231	-0.867427	0.999921	0.0417488	0.987464	0.986067	0.612362	NA
Pmepa1	S1 A	1.08434	0.001477	-0.603843	0.0393294	0.0243955	0.999921	-0.329075	0.454059	0.576521	0.113867	Ambiguous HIF dependence
Fkbp14	S1 A	1.08416	5.38966e-06	-0.8869	9.65984e-05	0.365607	0.92557	-0.623053	0.0064748	0.143694	0.793147	Ambiguous HIF dependence
Gm9857	S1 A	1.08408	0.710446	-0.682003	0.689312	-0.404781	0.999921	0.454399	0.834126	0.122915	0.969683	NA
Psmb9	S1 A	1.08282	0.389914	0.207455	0.872248	-0.795411	0.999921	1.81645	0.307535	0.309192	0.833747	NA
Msantd3	S1 A	1.08071	0.508241	-1.0332	0.306258	-0.468029	0.999921	-2.22145	0.0136875	0.999112	0.44081	NA
Gm9754	S1 A	1.07591	0.78966	-1.89973	0.391165	-0.672506	0.999921	-0.565489	0.844417	-0.838187	0.830445	NA
Gm21057	S1 A	1.07583	0.846664	-0.131565	0.961559	1.05296	0.999921	0.246818	0.945302	0.000500106	0.999788	NA
Cdc6	S1 A	1.07499	0.793439	-0.967516	0.635674	-0.124575	0.999921	-0.353066	0.907223	0.106811	0.978754	NA
Mboat2	S1 A	1.07456	0.302025	-0.285169	0.740452	0.458656	0.999921	0.137767	0.916414	0.444422	0.701165	NA
Ctnnbip1	S1 A	1.07436	4.8897e-15	-0.819569	6.30536e-09	-0.974586	1.4929e-05	0.550703	0.00799648	0.362503	0.0638418	Ambiguous HIF dependence
Gm44096	S1 A	1.07406	0.748237	-1.40809	0.384218	-1.29236	0.999921	-0.127446	0.962714	-0.273294	0.933121	NA
Zfp583	S1 A	1.07285	0.820186	0.0811436	0.974456	0.698968	0.999921	-0.956257	0.765558	0.851356	0.764743	NA
Slc28a1	S1 A	1.07162	0.000121391	-0.887392	0.000361114	-0.137475	0.999921	-0.670753	0.0109374	0.0637759	0.922087	Ambiguous HIF dependence
Slc38a3	S1 A	1.0708	0.847583	-1.99585	0.0652445	0.184682	0.999921	-0.954298	0.367567	-2.19436	0.604293	NA
Slc52a3	S1 A	1.0694	0.0805214	-1.05804	0.0365009	-0.0838447	0.999921	-0.95372	0.0984832	-0.162756	0.884429	NA
Shisa5	S1 A	1.06861	9.75683e-07	-0.640236	0.00349371	-0.234937	0.999921	-0.575682	0.00544031	0.322296	0.330247	Ambiguous HIF dependence
Gng11	S1 A	1.06848	4.07472e-07	-1.25693	1.93483e-07	-0.414955	0.999921	0.088705	0.857773	0.00643722	0.989542	HIF1A + HIF2A
Gm39473	S1 A	1.06804	0.313851	-7.99311	2.07158e-05	-4.24588	9.43903e-05	-1.12622	0.206265	-6.53879	4.03914e-05	NA
Mep1a	S1 A	1.06767	1.88668e-09	-1.21798	2.97437e-15	-0.189244	0.999921	-0.91295	3.3883e-09	-0.262914	0.315694	HIF1A + HIF2A
Txk	S1 A	1.06718	0.175327	-1.90322	0.00865427	0.203502	0.999921	-0.950317	0.180061	-0.585454	0.67875	NA
Heg1	S1 A	1.06442	0.664336	-2.33758	0.14496	-0.421302	0.999921	-1.24013	0.495215	-1.25312	0.614088	NA
Nin	S1 A	1.06432	0.272864	-1.41776	0.0520174	-0.960041	0.999921	-1.44185	0.0722758	-0.252087	0.865311	NA
Selenbp2	S1 A	1.06353	0.000452407	-0.323953	0.19506	-0.592659	0.22877	-0.290569	0.480417	0.625976	0.0722095	Ambiguous HIF dependence
Cbfa2t3	S1 A	1.06317	0.736404	-1.60617	0.334108	0.542962	0.999921	0.90827	0.557641	-0.381186	0.916582	NA
Vwa2	S1 A	1.06295	0.0622791	-0.177672	0.773278	0.290112	0.999921	-0.0974453	0.919907	0.764086	0.176658	NA
Rsph4a	S1 A	1.06122	0.0950673	-1.46715	3.64654e-05	-0.354577	0.999921	-1.72615	2.21749e-05	-0.305441	0.755589	NA
Eng	S1 A	1.06111	0.922365	-5.09375	0.313267	-2.25803	0.999921	-0.627135	0.916707	0	0	NA
Smim5	S1 A	1.06108	0.0386754	-1.12769	0.000457126	-0.336592	0.999921	-0.937011	0.0139567	-0.450748	0.429788	HIF1A + HIF2A
Gpc3	S1 A	1.06049	7.16691e-05	-1.99718	4.14971e-18	-0.693625	0.280407	-0.351868	0.216876	-0.780934	0.0272043	HIF1A + HIF2A
Slc11a1	S1 A	1.05881	0.850746	0	0	0	0	-3.29354	0.232528	0	0	NA
Bhlhb9	S1 A	1.05854	0.00412207	-1.43512	0.000232516	-0.357599	0.999921	-0.501005	0.267592	-0.48953	0.382507	HIF1A + HIF2A
6430571L13Rik	S1 A	1.05782	0.00397923	-0.346564	0.454734	-0.0756644	0.999921	-0.437316	0.37671	0.734284	0.112607	Ambiguous HIF dependence
1700065D16Rik	S1 A	1.05534	0.344932	-0.990128	0.204987	-0.576504	0.999921	-0.300774	0.811345	-0.0172158	0.990551	NA
2600014E21Rik	S1 A	1.05504	0.816017	-0.991411	0.514909	0.140806	0.999921	-1.82631	0.385025	-1.02753	0.60542	NA
Prkg2	S1 A	1.0541	0.105815	-1.34245	0.0512541	-1.37599	0.514222	0.13059	0.911902	-0.149565	0.918768	NA
Gm42716	S1 A	1.0525	0.0069625	-0.469219	0.501663	-0.525369	0.999921	-1.64558	0.00300119	0.750285	0.07673	HIF2A alone
Ifitm3	S1 A	1.05241	0.634742	-2.39421	0.034958	-0.843049	0.999921	1.1653	0.407039	-0.688057	0.74753	NA
2600002D14Rik	S1 A	1.05226	0.642053	-0.00608339	0.997252	0.0598607	0.999921	-0.907586	0.579016	1.17801	0.39412	NA
Smchd1	S1 A	1.05155	6.27574e-09	-1.17554	6.03636e-14	-0.130686	0.999921	-1.11212	2.27945e-16	-0.185873	0.662306	HIF2A alone
Sema6b	S1 A	1.05152	0.742148	-0.216113	0.911911	0.175218	0.999921	0.0216554	0.993557	0.432144	0.8642	NA
Glb1	S1 A	1.05152	2.00079e-07	-1.10407	1.29518e-11	-0.0957649	0.999921	-0.925054	1.91692e-09	-0.0908471	0.837264	HIF1A + HIF2A
Nynrin	S1 A	1.05097	0.160504	-0.183829	0.833104	0.0945315	0.999921	0.0383153	0.977355	0.61933	0.493793	NA
Ercc6l	S1 A	1.05009	0.740981	-1.09291	0.537022	-0.235716	0.999921	-0.333969	0.90206	0.238751	0.945004	NA
Kif6	S1 A	1.04957	0.136105	-2.09377	0.000371917	-0.91121	0.8405	-0.175335	0.86446	-1.15218	0.257467	NA
Gm14320	S1 A	1.04844	0.437459	-1.51131	0.074135	-0.348129	0.999921	-0.192874	0.914948	-0.432229	0.782765	NA
Ldb3	S1 A	1.04783	0.67699	-2.1424	0.179178	-1.00222	0.999921	-1.08864	0.632181	-1.98796	0.404781	NA
Bcl9	S1 A	1.04697	1.97298e-08	-1.16406	1.82168e-10	-0.0216679	0.999921	-0.635119	0.000370869	-0.168802	0.680246	HIF1A + HIF2A
Ulk1	S1 A	1.04694	2.34348e-12	-1.06391	1.4087e-15	-0.393245	0.312107	-0.433032	0.00221207	-0.033417	0.936727	HIF1A + HIF2A
Col4a6	S1 A	1.04602	0.253246	-1.79418	0.0372822	-0.177281	0.999921	-0.738892	0.481415	-0.89243	0.495294	NA
Serpinb1a	S1 A	1.04551	0.329892	-1.10182	0.118614	-1.15516	0.999921	-0.839099	0.314341	-0.425183	0.737809	NA
Evi2	S1 A	1.0435	0.731868	-3.22136	0.135895	-0.736271	0.999921	-1.5552	0.467746	-1.82868	0.550816	NA
Slc7a12	S1 A	1.04249	0.0760244	-2.9886	2.25697e-12	-0.0704709	0.999921	-0.185628	0.829648	-1.58895	0.00205153	NA
Mmp14	S1 A	1.04219	0.4729	-0.582762	0.64587	-0.1294	0.999921	0.466976	0.685798	0.45253	0.817884	NA
Cyp24a1	S1 A	1.04126	0.000238209	-0.811619	0.0731445	0.86515	0.138669	-0.681557	0.614153	0.218711	0.8898	Ambiguous HIF dependence
Gm48606	S1 A	1.04089	0.669825	-0.238741	0.881615	0.671161	0.999921	-1.04519	0.548274	0.714743	0.697624	NA
Ccdc120	S1 A	1.04083	0.0799016	-0.867959	0.10649	-0.79348	0.850246	-0.847411	0.163392	0.348546	0.725281	NA
H2-DMb1	S1 A	1.03953	1.81479e-05	-0.63045	0.0019569	0.0922933	0.999921	-0.118032	0.82454	0.327787	0.342141	Ambiguous HIF dependence
Gm44793	S1 A	1.03894	0.674256	0.492763	0.65469	-0.479208	0.999921	0.164446	0.933877	1.31813	0.293202	NA
4932441J04Rik	S1 A	1.03731	0.0781291	-0.742613	0.129082	-0.058304	0.999921	-0.217838	0.779498	0.420158	0.612472	NA
Il7	S1 A	1.03632	0.136965	-1.05832	0.085961	-0.277138	0.999921	-0.508721	0.532575	0.121508	0.929637	NA
9630014M24Rik	S1 A	1.03621	0.84233	0	0	-0.258085	0.999921	0.629407	0.81497	0	0	NA
Gm28192	S1 A	1.03596	0.674718	-3.90203	0.0310308	-2.79646	0.689946	0.323653	0.874405	-2.17108	0.407736	NA
Specc1	S1 A	1.03554	0.00173511	-1.35848	4.05918e-05	-0.65637	0.705639	-0.403242	0.466097	-0.440384	0.484364	HIF1A + HIF2A
Gm37233	S1 A	1.03381	0.661701	-0.948345	0.56793	-0.893397	0.999921	0.186163	0.936279	0.332994	0.905668	NA
Psd4	S1 A	1.03292	0.772857	-1.55632	0.393284	-1.21969	0.999921	-0.334587	0.905707	0.0812459	0.981736	NA
Mctp2	S1 A	1.03287	0.431939	-3.18135	0.00452207	-0.441544	0.999921	-1.52707	0.120375	-2.09819	0.186871	NA
P2rx3	S1 A	1.03242	0.850677	-1.46887	0.548147	0	0	-0.30232	0.933868	0.141801	0.97716	NA
Txlnb	S1 A	1.03224	0.587123	-0.861693	0.47028	-0.593606	0.999921	-0.690363	0.649644	-0.42028	0.831507	NA
Fsbp	S1 A	1.03183	0.709166	-0.948246	0.544902	-0.333638	0.999921	-0.299619	0.909654	0.317913	0.913792	NA
Gm27195	S1 A	1.03108	0.863902	0	0	0	0	0	0	0	0	NA
Ctf1	S1 A	1.03094	0.0159931	0.109243	0.836014	-0.0145467	0.999921	-0.15432	0.825281	1.22825	0.00160349	Ambiguous HIF dependence
Plppr1	S1 A	1.03062	0.648278	-0.261612	0.868267	1.06558	0.999921	-0.440395	0.825419	0.91148	0.592734	NA
Ror2	S1 A	1.02993	0.791065	-1.98148	0.420534	-0.983783	0.999921	-0.0451193	0.988871	-0.551405	0.897621	NA
Gm26652	S1 A	1.02975	0.00926545	-1.00685	1.01441e-05	-0.203962	0.999921	-1.29395	0.000225221	0.38321	0.444002	HIF2A alone
Pacs1	S1 A	1.02926	0.0525195	-0.690699	0.206884	-0.481956	0.999921	0.0272421	0.979924	0.337346	0.714231	NA
Tent5a	S1 A	1.02823	0.000817612	-1.34833	8.42202e-10	-0.541325	0.735154	-0.696199	0.00857033	-0.432623	0.320921	HIF1A + HIF2A
Cdk1	S1 A	1.02638	0.791065	-0.372762	0.87132	0.272655	0.999921	0.390744	0.885123	1.49643	0.530748	NA
Cdca3	S1 A	1.02637	0.459555	0.149019	0.900953	-0.0530086	0.999921	-0.10054	0.954465	1.31447	0.173337	NA
Cd24a	S1 A	1.02633	0.710166	-3.76935	0.0424441	-2.0449	0.999921	-1.6472	0.434151	-2.4092	0.268283	NA
Bmp3	S1 A	1.02586	0.771138	0.047613	0.980093	-0.90576	0.999921	-1.28307	0.547339	0.956929	0.651271	NA
Slc41a1	S1 A	1.0258	0.00364915	-1.17072	2.71567e-05	-0.462357	0.999921	-0.400249	0.277801	-0.338568	0.523762	HIF1A + HIF2A
Ces1g	S1 A	1.02564	0.133848	0.438491	0.435353	-1.24183	0.162383	-1.50159	0.00628717	1.26318	0.0423673	NA
Esr1	S1 A	1.02334	0.440297	-2.08733	0.0172737	0.0909009	0.999921	-0.380336	0.765797	-1.64392	0.14207	NA
Ckap2	S1 A	1.0233	0.875399	0.338001	0.900508	1.72997	0.999921	0.297	0.944179	1.68209	0.519024	NA
Laptm5	S1 A	1.02059	0.885809	0	0	0	0	-1.71694	0.674797	0	0	NA
Gm7233	S1 A	1.01843	0.3547	-0.397305	0.678167	-1.23985	0.939338	0.546494	0.600654	0.578462	0.655354	NA
Gm19522	S1 A	1.01789	0.611817	0.113407	0.949697	-0.634524	0.999921	-0.0406031	0.986105	1.0726	0.528561	NA
Gm19938	S1 A	1.01749	0.891311	0	0	-0.0813496	0.999921	-1.96942	0.557285	0	0	NA
Gpt2	S1 A	1.01713	1.44117e-06	-0.866008	6.82737e-08	0.00413712	0.999921	-0.708104	0.000861944	0.00899246	0.981671	Ambiguous HIF dependence
Opn3	S1 A	1.01641	0.843639	-0.151809	0.959211	0	0	-0.658301	0.862131	1.15578	0.708655	NA
Gm47424	S1 A	1.01633	0.890612	0.0246331	0.99438	0	0	-0.539221	0.899276	1.69507	0.582364	NA
Gm16576	S1 A	1.01485	0.716567	-2.11659	0.205784	0.0569855	0.999921	0.0621265	0.981986	-1.51227	0.542104	NA
Pkn3	S1 A	1.01432	0.852147	-1.14926	0.655046	-0.44996	0.999921	-0.950317	0.778715	-0.265978	0.953949	NA
Sdr42e1	S1 A	1.0135	0.175131	-0.821186	0.192464	-0.25241	0.999921	-0.690893	0.2854	0.496795	0.61846	NA
Itih5	S1 A	1.01256	0.150013	-2.01066	0.00121947	-0.691172	0.999921	-0.954845	0.11468	-1.29529	0.163713	NA
Sh3gl2	S1 A	1.01145	0.00212286	-1.01684	4.55084e-05	-0.556267	0.539005	-0.837431	0.00283233	-0.133529	0.844082	HIF1A + HIF2A
Mme	S1 A	1.00925	2.79698e-06	-1.83029	5.26424e-19	-0.629518	0.152567	-0.262437	0.374677	-0.79257	0.011208	HIF1A + HIF2A
Tube1	S1 A	1.00906	0.159678	-0.273416	0.707212	0.150802	0.999921	-0.15166	0.897031	0.695325	0.317309	NA
Dzip1	S1 A	1.00898	0.00781035	-1.68371	1.72948e-06	-0.318812	0.999921	-0.331928	0.557829	-0.900778	0.0814713	HIF1A + HIF2A
Anxa5	S1 A	1.00857	0.00132984	-1.51378	0.000659145	-1.08378	0.00859902	-0.609373	0.0536047	-0.195978	0.502729	HIF1A alone
Gm27222	S1 A	1.00697	0.901261	0	0	0	0	-0.311738	0.944179	0	0	NA
Tgtp2	S1 A	1.00606	0.688872	1.0223	0.679604	0.64271	0.999921	1.66304	0.59197	0.0931617	0.966949	NA
Ankdd1b	S1 A	1.00401	0.417584	-1.59205	0.0585055	-0.747573	0.999921	-0.161129	0.915832	-0.594101	0.718419	NA
Gm15907	S1 A	1.00285	0.812928	-1.64955	0.46901	-0.430472	0.999921	-2.69171	0.280373	-0.388802	0.92439	NA
Adgrg1	S1 A	1.00284	3.6133e-05	-0.854533	6.2019e-07	-0.0812448	0.999921	-0.527074	0.0159433	-0.0216473	0.969683	Ambiguous HIF dependence
Gm33263	S1 A	1.00257	0.487872	-0.548365	0.444834	0.451465	0.999921	-1.08984	0.138411	0.779884	0.503171	NA
Gm13856	S1 A	1.00248	0.663218	-0.688539	0.613441	-0.404693	0.999921	-1.44484	0.321412	0.452628	0.838593	NA
Snca	S1 A	0.999076	0.0662414	0.0223351	0.981617	-0.548042	0.999921	-0.305923	0.809041	0.658297	0.0420477	NA
Micall2	S1 A	0.998456	0.676666	-1.22704	0.42133	-0.823615	0.999921	-0.154379	0.948773	0.0991556	0.975201	NA
Ifnlr1	S1 A	0.996395	0.114834	-0.580183	0.299117	0.211622	0.999921	-0.384551	0.599243	0.395098	0.663942	NA
Trappc6a	S1 A	0.996366	7.97551e-10	-0.653626	5.43792e-05	-0.831955	4.43576e-05	0.630838	9.38193e-05	0.318811	0.241758	NA
Nat8	S1 A	0.995578	8.4357e-05	-0.955634	3.62074e-08	-0.310259	0.999921	-0.284574	0.222502	-0.212686	0.450757	NA
Pram1	S1 A	0.991647	0.813142	-1.41807	0.485044	-2.66466	0.999921	-2.06162	0.419575	-0.523688	0.88002	NA
Kis2	S1 A	0.990356	0.84507	-1.26291	0.573965	-1.08608	0.999921	0.381163	0.90862	-0.0367782	0.991948	NA
Zfas1	S1 A	0.990069	0.00247376	-0.906254	1.45044e-06	-0.476744	0.894386	-0.554521	0.00263752	-0.153197	0.774355	NA
Capsl	S1 A	0.989051	0.857724	0	0	-0.33899	0.999921	-0.0638132	0.987738	0	0	NA
Gm9970	S1 A	0.988959	0.715698	0.719615	0.565996	0.470889	0.999921	1.09244	0.343142	1.61423	0.234857	NA
Gm16146	S1 A	0.988221	0.0903582	-1.14757	0.00426847	-0.409192	0.999921	-0.582491	0.297473	-0.199514	0.821431	NA
Mep1b	S1 A	0.988066	0.224178	-2.08639	4.89068e-09	-0.182996	0.999921	-0.0195847	0.983636	-0.497204	0.637054	NA
Setbp1	S1 A	0.987337	8.90546e-05	-1.09957	1.3754e-07	-0.409714	0.823317	-0.654044	0.00369243	-0.275019	0.505977	NA
Cyp2e1	S1 A	0.987192	0.000428898	-0.315328	0.171958	-0.0461245	0.999921	-0.651947	0.00975003	0.341853	0.188086	NA
Gm26728	S1 A	0.986412	0.915789	0	0	1.05545	0.999921	0.446622	0.930792	1.19281	0.766015	NA
Gad1os	S1 A	0.98466	0.518771	-0.316668	0.768779	-0.749846	0.999921	-0.556343	0.65949	0.225607	0.891846	NA
Col10a1	S1 A	0.984561	0.834416	0	0	-1.09388	0.999921	-2.02634	0.451857	0	0	NA
Csf1	S1 A	0.984549	0.765891	-2.35686	0.203031	-1.30859	0.999921	0.0504424	0.986105	-1.32264	0.672694	NA
Mapk13	S1 A	0.983837	0.00532662	-0.544712	0.0676896	-0.536869	0.823317	0.475696	0.158615	0.622743	0.125049	NA
Ankef1	S1 A	0.983331	0.817604	-0.5357	0.799616	-1.04607	0.999921	-0.918494	0.72465	0.445249	0.89546	NA
H2-Q7	S1 A	0.983287	0.594676	-1.31823	0.289257	-0.0762393	0.999921	1.60378	0.199009	-0.225775	0.932361	NA
Odc1	S1 A	0.98037	4.72634e-06	-0.738107	8.22864e-06	-0.239294	0.999921	-0.508177	0.0283855	-0.0151082	0.966612	NA
Vldlr	S1 A	0.980318	3.44242e-13	-0.965326	6.03636e-14	-0.200404	0.999921	-0.349313	0.0531517	-0.0446117	0.909633	NA
Parp6	S1 A	0.97885	0.0205732	-1.17704	0.0125891	-0.283072	0.999921	-1.65005	0.000112398	-0.144308	0.888256	NA
Kbtbd11	S1 A	0.977506	3.50918e-06	-1.0505	4.83834e-11	-0.270919	0.999921	-0.664247	8.4731e-06	-0.0340026	0.952983	NA
Gm39033	S1 A	0.976481	0.450685	-2.10239	0.00489388	-0.916853	0.999921	-0.344208	0.779498	-1.26144	0.371591	NA
Klhl23	S1 A	0.976232	0.855164	0.572761	0.797775	0.0968398	0.999921	-0.145564	0.970179	1.36602	0.564839	NA
Tmem88	S1 A	0.975755	0.274351	-1.72049	0.0124669	-1.45217	0.339186	-0.916387	0.277302	-0.339767	0.803728	NA
Hecw2	S1 A	0.975598	0.721274	-1.04822	0.292291	-0.880676	0.999921	-1.66708	0.166028	-0.0289266	0.989542	NA
Gm14685	S1 A	0.974281	0.804073	-3.67481	0.103835	-1.40191	0.999921	-1.29907	0.61013	-2.87614	0.36116	NA
4732496C06Rik	S1 A	0.97404	0.659253	-0.00465571	0.998267	0.0281219	0.999921	-0.334192	0.87519	1.13685	0.44081	NA
Gpr85	S1 A	0.973492	0.0155286	-0.017641	0.973788	0.120143	0.999921	-0.194749	0.814302	0.797237	0.0360157	NA
Prdx4	S1 A	0.9734	2.26977e-07	-0.896184	1.84517e-07	-0.803245	0.0807854	-0.0785416	0.843511	0.0176194	0.975431	NA
Epm2a	S1 A	0.972929	0.00217879	-0.805614	0.0430094	-0.679056	0.735154	0.105323	0.867239	0.0214139	0.981471	NA
Galnt12	S1 A	0.970845	0.530312	-1.57452	0.231697	-1.43884	0.999921	0.330719	0.836579	-1.11333	0.539188	NA
Bicdl1	S1 A	0.970544	0.108109	-0.707916	0.194358	0.107953	0.999921	-0.650226	0.278643	0.208723	0.847225	NA
Lurap1	S1 A	0.97051	0.108989	-0.787282	0.145643	-0.10018	0.999921	-0.351308	0.617239	0.351306	0.706011	NA
Gm48281	S1 A	0.970489	0.621207	-0.774622	0.259204	-0.387542	0.999921	-0.345069	0.81497	0.38502	0.819222	NA
Tnnt2	S1 A	0.969955	0.879503	0	0	0	0	-1.02145	0.790132	0	0	NA
Ggct	S1 A	0.969346	0.000374828	-0.75862	0.00152979	-0.274108	0.999921	-0.467907	0.10219	0.158882	0.710391	NA
Cenpm	S1 A	0.96706	0.780443	-2.19796	0.20927	0.405281	0.999921	0.179011	0.943463	-1.33606	0.658051	NA
Rufy4	S1 A	0.96701	0.885304	0	0	0	0	0.401777	0.919945	0	0	NA
Tmsb4x	S1 A	0.966413	0.363296	-4.05797	1.10815e-07	-1.16987	0.999921	-0.0644995	0.962293	-3.13003	0.00210186	NA
Zfp13	S1 A	0.965828	0.270777	-0.640913	0.387332	-0.113753	0.999921	-0.0238176	0.986105	0.578677	0.536471	NA
2006-09-01	S1 A	0.965106	0.866881	0	0	0	0	-1.54941	0.665495	0	0	NA
Gm17130	S1 A	0.963896	0.900696	0.104855	0.97313	0.598389	0.999921	0.259981	0.951219	0.191254	0.963709	NA
Zmynd15	S1 A	0.960185	0.0011685	-0.508419	0.0550442	0.0856503	0.999921	-0.332576	0.369071	0.229415	0.532209	NA
Cdc42ep2	S1 A	0.960122	0.0193256	0.383129	0.380002	0.10038	0.999921	0.385154	0.480069	1.0267	0.00297188	NA
Gm36028	S1 A	0.959956	0.310597	-0.766425	0.229381	-0.468609	0.999921	-0.00179794	0.999303	-0.0477783	0.975196	NA
Gm47237	S1 A	0.959752	0.879748	-0.180043	0.953246	0	0	-1.07142	0.759625	0.00276563	0.999764	NA
Slc15a2	S1 A	0.958892	1.52025e-07	-0.178129	0.544662	-0.0201809	0.999921	-0.81756	5.53978e-09	0.767573	0.0201887	NA
Rhobtb2	S1 A	0.958807	1.42237e-05	-0.462378	0.0605745	-0.0463606	0.999921	-0.458077	0.136728	0.405468	0.203587	NA
Gm28809	S1 A	0.958523	0.841295	0	0	-0.297421	0.999921	-0.909117	0.778357	0	0	NA
E030042O20Rik	S1 A	0.957217	0.558698	-0.207489	0.874735	-0.0399312	0.999921	0.189803	0.913729	0.868931	0.508605	NA
Rnf157	S1 A	0.955321	0.66201	-0.543756	0.744155	0.14943	0.999921	-0.87267	0.618111	0.336166	0.890168	NA
Gm17116	S1 A	0.955127	0.648558	-0.128226	0.930462	-0.117883	0.999921	0.241618	0.901285	0.753605	0.601692	NA
CAAA01147332.1	S1 A	0.954208	0.880598	0	0	0	0	-1.09238	0.738499	0	0	NA
Pbk	S1 A	0.954139	0.863839	-0.47464	0.842025	0.366943	0.999921	-0.43833	0.907223	1.12139	0.734088	NA
Gm49291	S1 A	0.953014	0.144475	-1.09919	0.0418054	0.358415	0.999921	0.445754	0.496207	-0.336085	0.737629	NA
Gm30082	S1 A	0.952505	0.724844	-2.32023	0.139886	-0.532443	0.999921	-0.0798848	0.97434	-2.00997	0.382475	NA
Bend5	S1 A	0.952132	5.93863e-05	-0.576586	0.000517801	-0.231614	0.999921	-0.603907	0.000111766	0.184389	0.565692	NA
Tmem189	S1 A	0.950576	1.33803e-06	-0.32658	0.058729	-0.016923	0.999921	-0.579385	0.000416337	0.572665	0.0216493	NA
Hacd4	S1 A	0.950301	0.835677	-4.53164	0.384273	-1.57825	0.999921	-1.64076	0.523921	-3.1889	0.316821	NA
Rgn	S1 A	0.949976	0.0467955	-0.619007	0.137164	-0.573878	0.999921	0.368905	0.462381	0.0864403	0.922416	NA
Chrm3	S1 A	0.949402	0.857425	-1.05717	0.729967	0.581559	0.999921	-1.42473	0.732928	-1.16378	0.740078	NA
Adamts1	S1 A	0.949374	5.87627e-06	-1.24899	1.11316e-09	-0.522919	0.864796	-1.5803	1.17989e-13	-0.264119	0.436722	NA
4930540M05Rik	S1 A	0.94853	0.859645	-0.412006	0.863678	-0.0615053	0.999921	-1.06966	0.737077	0.984928	0.700998	NA
Pde3b	S1 A	0.947385	0.0317184	-0.609123	0.0585548	-0.318841	0.999921	-0.631778	0.500449	-0.0085454	0.988599	NA
Entpd2	S1 A	0.946566	0.0109536	-0.326952	0.406925	-0.324962	0.999921	-0.245201	0.613487	0.53518	0.320856	NA
Gm4841	S1 A	0.945237	0.785359	0.0475958	0.990999	-0.57813	0.999921	1.07768	0.805234	-0.635998	0.780534	NA
Tmprss12	S1 A	0.944401	0.67239	-0.668843	0.54894	0.57516	0.999921	0.319738	0.850329	-0.0162919	0.993033	NA
Epha2	S1 A	0.943628	0.134223	0.102383	0.8867	-0.0410826	0.999921	-0.572991	0.295247	1.51986	1.19644e-05	NA
Trip13	S1 A	0.942545	0.741237	-0.642852	0.723569	-0.727485	0.999921	-0.0401214	0.987464	0.441127	0.865095	NA
Hspb2	S1 A	0.939499	0.175944	-0.466576	0.400302	-0.104933	0.999921	0.254901	0.74459	0.367649	0.647595	NA
Hist1h2be	S1 A	0.937875	0.200603	-0.666828	0.270353	-0.036784	0.999921	-0.698794	0.788036	0.294037	0.714783	NA
Nostrin	S1 A	0.936475	0.752521	-2.40772	0.188786	-1.62194	0.999921	-0.420974	0.856568	-1.81696	0.508545	NA
Adgrv1	S1 A	0.936161	0.815148	-0.811474	0.703749	-0.071741	0.999921	-0.525125	0.853278	0.202332	0.955706	NA
Gm30124	S1 A	0.935517	0.815148	-0.480893	0.833113	-0.546506	0.999921	-0.328056	0.914948	0.287234	0.932473	NA
Bsg	S1 A	0.934989	3.06433e-10	-0.253368	0.0936691	-0.446683	0.154182	-0.0030419	0.993557	0.575641	0.000429487	NA
Pip4k2a	S1 A	0.932842	0.706257	-0.524474	0.739418	-0.159509	0.999921	-2.39257	0.139038	0.595226	0.753634	NA
Ppil6	S1 A	0.932396	0.0147175	-0.231444	0.554091	-0.330685	0.999921	-0.325863	0.478278	0.535896	0.170127	NA
Gm45151	S1 A	0.931195	0.79853	-0.676252	0.703098	-0.236774	0.999921	-0.0972555	0.972411	0.00172905	0.999764	NA
Smim10l2a	S1 A	0.929842	0.814651	-0.810854	0.606212	2.11354	0.151309	-0.251956	0.925906	-0.874552	0.698772	NA
1700014D04Rik	S1 A	0.929734	0.814651	-0.204714	0.93537	0.151471	0.999921	-1.09575	0.666679	0.500486	0.877316	NA
Gm14764	S1 A	0.929126	0.451719	-4.62541	0.000348753	-0.698767	0.999921	0.321877	0.811345	-3.6384	0.0130694	NA
Pnrc1	S1 A	0.92907	0.0041749	-0.364748	0.400779	-0.663045	0.926705	-0.590449	0.00256451	0.652204	0.450478	NA
Gm49890	S1 A	0.928573	0.847275	-1.10105	0.661029	1.24134	0.999921	-0.292875	0.93009	-0.184472	0.966612	NA
Zfp786	S1 A	0.928053	0.413258	-0.410185	0.661228	-0.298816	0.999921	-0.436735	0.704477	0.553092	0.662179	NA
Gm21284	S1 A	0.926779	0.877337	-0.350721	0.896207	0.379583	0.999921	-0.179288	0.96117	0.753008	0.84161	NA
Nat8f5	S1 A	0.926598	0.0876666	-0.573165	0.0591926	0.0551948	0.999921	-0.688457	0.0278506	0.0955125	0.913792	NA
Masp1	S1 A	0.926336	0.436178	-3.12752	0.00804749	-0.584027	0.999921	-0.627209	0.656289	-2.01191	0.165194	NA
Adamts10	S1 A	0.925691	0.784369	-2.41462	0.191776	-0.970986	0.999921	-1.44474	0.532263	-1.82251	0.503171	NA
Gm35867	S1 A	0.925679	0.815426	-1.62816	0.373545	0.17699	0.999921	0.321919	0.907257	-0.596585	0.844082	NA
Agt	S1 A	0.924831	0.0248825	-1.04567	0.00907001	0.73438	0.39539	-0.727859	0.110342	-0.151573	0.865058	NA
Hist1h4d	S1 A	0.924112	0.663501	-1.96087	0.0635095	0.278083	0.999921	-0.28874	0.913173	-0.951017	0.0775755	NA
Gm44067	S1 A	0.924013	0.89243	0	0	1.28425	0.999921	-0.87066	0.838768	0	0	NA
Lrfn4	S1 A	0.923844	0.765451	-4.0701	0.0345403	-0.287888	0.999921	-0.474324	0.845202	-3.00406	0.294427	NA
Tedc1	S1 A	0.92383	0.901828	0.214976	0.938542	0.545391	0.999921	-0.387364	0.935573	1.25475	0.662253	NA
Ppp1r26	S1 A	0.923596	0.559973	-0.306961	0.848362	-0.496388	0.999921	-0.370671	0.835271	0.545235	0.751043	NA
Gm16796	S1 A	0.923301	0.792286	-1.05636	0.565326	-0.350436	0.999921	0.128611	0.96199	0.0717352	0.982425	NA
Wsb1	S1 A	0.922221	0.000337054	-0.216486	0.354956	-0.0502079	0.999921	-0.244009	0.557338	0.683067	0.0486909	NA
Kng2	S1 A	0.921657	0.0248825	-1.3356	3.21353e-05	-0.879014	0.922721	0.136579	0.788036	-0.444322	0.539227	NA
Sox2ot	S1 A	0.921601	0.89307	-1.02785	0.666383	0	0	0.0487267	0.989047	0	0	NA
Gm40055	S1 A	0.921435	1.63091e-05	-0.840138	4.00876e-05	0.459013	0.999921	-0.510555	0.0539393	0.0227577	0.974441	NA
Ccnd2	S1 A	0.915853	0.906041	0	0	0	0	0	0	0	0	NA
Stk32a	S1 A	0.915741	0.897939	0	0	0	0	0	0	0	0	NA
Tmem72	S1 A	0.915388	0.614032	-1.79435	0.202568	0.157688	0.999921	-1.29298	0.407247	-1.01312	0.596933	NA
Amd2	S1 A	0.915245	0.411509	0.613695	0.320446	-0.635433	0.999921	-0.963457	0.266384	1.28829	0.0446332	NA
Tcf7	S1 A	0.914068	0.681636	-2.44665	0.0925981	-1.73838	0.999921	-1.00094	0.527992	-1.36946	0.516844	NA
Hilpda	S1 A	0.913648	0.051256	-0.42081	0.378546	-0.669916	0.999921	-0.202872	0.782695	0.538142	0.365678	NA
Slc10a2	S1 A	0.912678	5.05932e-05	-0.333701	0.202705	0.27278	0.999921	-0.657185	0.018211	0.372506	0.347646	NA
Lca5l	S1 A	0.912471	0.485833	-1.19145	0.192106	-0.299386	0.999921	-0.332224	0.811383	-0.304233	0.865311	NA
Cdkn3	S1 A	0.911303	0.800072	0.370035	0.822469	0.256799	0.999921	-0.951955	0.651597	1.42503	0.405018	NA
Mansc1	S1 A	0.910486	0.296376	-0.0807439	0.931077	-0.0700096	0.999921	-0.793263	0.339369	0.728138	0.388391	NA
Sspo	S1 A	0.909891	0.888966	0	0	-0.0275669	0.999921	-0.602134	0.878369	-0.976246	0.804986	NA
Nlrc5	S1 A	0.909329	0.766958	-0.248852	0.893814	0.489636	0.999921	1.62482	0.246313	-0.193923	0.940459	NA
Trim45	S1 A	0.909265	0.71466	0.181077	0.913194	-1.20212	0.999921	-0.112105	0.962307	0.706461	0.675353	NA
Psmb8	S1 A	0.90882	0.267565	-0.652009	0.320738	-0.478132	0.999921	1.4051	0.455346	-0.0834555	0.943188	NA
Gm10817	S1 A	0.907637	0.840771	0.33087	0.877453	-0.680465	0.999921	0.537663	0.827354	1.03337	0.648172	NA
Galnt18	S1 A	0.907568	0.000749422	-0.699307	0.0142347	-0.0874499	0.999921	-0.659384	0.0227466	-0.0212007	0.975129	NA
Blvrb	S1 A	0.907238	0.00345201	-0.78976	2.26568e-05	-0.246042	0.999921	-0.386699	0.0415022	-0.121539	0.785324	NA
A330084C13Rik	S1 A	0.906971	0.385735	-0.796008	0.352112	-0.0818163	0.999921	0.0679245	0.962472	0.100582	0.954506	NA
AC132444.6	S1 A	0.906966	0.72732	-0.92474	0.581092	-0.585156	0.999921	-0.374633	0.872608	-0.325704	0.908861	NA
Gm44202	S1 A	0.906434	0.517411	-0.940156	0.318358	-1.02379	0.999921	0.00918016	0.995912	-0.111147	0.95215	NA
Chaf1b	S1 A	0.905991	0.818157	-1.63155	0.357638	-0.436086	0.999921	-0.5714	0.806955	-0.200995	0.960596	NA
Pantr1	S1 A	0.905886	0.2729	-1.94132	0.015531	-0.352374	0.999921	-0.364425	0.738499	-1.17436	0.289903	NA
CAAA01066123.1	S1 A	0.90586	0.849384	0.837575	0.558511	-0.57439	0.999921	-0.8884	0.759797	1.43346	0.371351	NA
Csdc2	S1 A	0.905668	0.754971	0.114051	0.948111	-0.385388	0.999921	0.102819	0.967129	1.68326	0.19482	NA
Fxyd4	S1 A	0.905168	0.00155368	-0.71091	0.000271104	0.0918059	0.999921	-0.293657	0.411431	0.196569	0.743037	NA
Iigp1	S1 A	0.905068	0.568406	0.860456	0.579069	-0.194004	0.999921	1.48444	0.465327	0.893112	0.57136	NA
Siglec1	S1 A	0.905068	0.850677	-1.48778	0.385224	-0.89467	0.999921	-1.566	0.431141	-0.383964	0.924139	NA
Rasl12	S1 A	0.904252	0.371764	-0.000374782	0.999708	-1.26978	0.767266	0.940244	0.0936721	0.648477	0.40601	NA
Tgif1	S1 A	0.904194	0.00330278	-0.293406	0.4571	0.0666272	0.999921	-1.07774	2.48171e-05	0.552629	0.298648	NA
Gm53	S1 A	0.90368	0.0201786	-0.634858	0.284344	0.298603	0.999921	-0.305847	0.770143	0.551478	0.238032	NA
Rrm2	S1 A	0.903354	0.600596	0.103001	0.944324	-0.00166203	0.999921	-0.165508	0.930219	1.51359	0.173158	NA
Slc4a11	S1 A	0.90285	0.748237	-1.03965	0.545632	-0.291845	0.999921	-0.208154	0.944722	-0.902153	0.676397	NA
Gm15328	S1 A	0.902325	0.866881	-1.52688	0.470461	0	0	-1.72436	0.557447	-0.961472	0.797139	NA
Zfp114	S1 A	0.900764	0.532105	-0.535477	0.632052	-1.17459	0.999921	0.444026	0.719353	0.148024	0.936757	NA
Gcm1	S1 A	0.900311	0.894805	0	0	0	0	-0.312918	0.941779	-1.59238	0.76134	NA
Irf5	S1 A	0.899537	0.414897	-0.00870775	0.994138	-0.56419	0.999921	0.343251	0.763918	0.874292	0.322605	NA
Tnfaip3	S1 A	0.899177	0.085849	-0.745212	0.1364	-0.562294	0.999921	-0.187105	0.844244	0.185524	0.837902	NA
Egln1	S1 A	0.899063	1.38587e-11	-0.786022	2.9579e-11	-0.665503	0.000211671	0.440871	0.000794365	0.106122	0.720191	NA
Cers5	S1 A	0.896111	0.000128903	-0.487753	0.0613743	-0.301031	0.999921	-0.434315	0.146293	0.404972	0.260021	NA
Gspt2	S1 A	0.895834	0.267708	-0.932858	0.117297	-0.0665625	0.999921	-1.81674	0.0059489	0.0120755	0.99136	NA
Pou3f3	S1 A	0.895673	0.0511783	-2.53642	1.32426e-10	0.0144983	0.999921	-0.65955	0.06849	-1.69345	0.00259137	NA
Pck2	S1 A	0.895256	0.0012409	-0.710038	0.0107879	-0.4805	0.791393	-0.249101	0.518583	0.162315	0.774926	NA
Prkch	S1 A	0.894247	0.648742	-2.68474	0.045631	-2.50604	0.540194	0.191886	0.919167	-1.60903	0.424097	NA
Gm26770	S1 A	0.89422	0.877932	-0.38287	0.885661	-0.322823	0.999921	-0.0454711	0.989706	0.274783	0.943188	NA
Gm10814	S1 A	0.894086	0.89349	0	0	-0.186279	0.999921	-0.299798	0.944179	0	0	NA
Sfi1	S1 A	0.893737	0.000244751	-0.706373	0.00109349	-0.36497	0.999921	-0.482071	0.0581592	0.253518	0.483385	NA
Nfil3	S1 A	0.893327	0.0288345	0.126598	0.711471	-0.427759	0.999921	-1.24958	0.156942	1.30706	0.000780493	NA
Cdca7	S1 A	0.89279	0.735281	-0.783083	0.573869	-0.363148	0.999921	0.148981	0.946319	0.21302	0.93123	NA
Scd1	S1 A	0.892653	0.0681339	-2.87701	1.63048e-11	0.1772	0.999921	-0.872784	0.0580449	-1.84477	0.000431736	NA
Cdr2l	S1 A	0.892161	0.905849	0	0	0.771654	0.999921	0.596732	0.890513	0.843562	0.866524	NA
Tchhl1	S1 A	0.891794	0.0049827	-1.47921	9.98694e-08	-0.0852084	0.999921	-0.688154	0.018096	-0.623365	0.245052	NA
4933413C19Rik	S1 A	0.891545	0.108989	-1.43789	0.00109349	0.427981	0.999921	-0.531705	0.304324	-0.654672	0.375959	NA
Gm12500	S1 A	0.890328	0.560838	0.172545	0.874407	-0.0732316	0.999921	0.457083	0.714661	0.949287	0.20616	NA
4930511M06Rik	S1 A	0.890285	0.443858	-0.307749	0.788236	0.532887	0.999921	0.356976	0.785997	0.573236	0.649031	NA
Chdh	S1 A	0.890284	1.35464e-10	-1.0365	3.53724e-18	-0.0889203	0.999921	-0.357167	0.0191818	-0.191719	0.488795	NA
Cd1d1	S1 A	0.890058	0.530663	-0.521124	0.672944	-0.97378	0.999921	-0.668141	0.62144	0.909929	0.404278	NA
Ralgds	S1 A	0.890003	0.0165115	-0.608841	0.0568299	-0.767568	0.229706	-0.58195	0.103373	0.362925	0.557869	NA
Gm11465	S1 A	0.889218	0.884102	0	0	0.228567	0.999921	0	0	0	0	NA
H2-DMa	S1 A	0.889129	0.00492351	-0.62209	0.0213968	-0.047351	0.999921	0.0988202	0.861918	0.0415403	0.94616	NA
Adam22	S1 A	0.888003	0.76808	-1.72259	0.345845	-1.43366	0.999921	-1.83576	0.312478	-0.730413	0.808376	NA
Gm15624	S1 A	0.887581	0.871358	0	0	0	0	0	0	0	0	NA
Gm44686	S1 A	0.886177	0.546448	-0.838127	0.385583	-0.151159	0.999921	0.423304	0.747572	0.130367	0.942272	NA
Gm7598	S1 A	0.885993	0.747033	0.0734426	0.966839	-0.588948	0.999921	-0.280449	0.904575	0.670633	0.738185	NA
Slc7a3	S1 A	0.885984	0.891673	0	0	0	0	0.420056	0.91734	0	0	NA
Ifi47	S1 A	0.885939	0.357291	0.530767	0.728735	-0.665204	0.999921	0.900765	0.65949	0.355364	0.781464	NA
Gm15809	S1 A	0.885734	0.688212	-0.93381	0.564834	-0.543903	0.999921	-0.0308017	0.989569	-0.253685	0.91955	NA
Dipk2a	S1 A	0.885667	0.838803	-1.61625	0.401425	-1.01311	0.999921	-0.305394	0.919058	-0.550256	0.87235	NA
Ubtd2	S1 A	0.885193	0.88802	0	0	0	0	-0.843935	0.82204	0	0	NA
Kdm4b	S1 A	0.884122	0.00617546	-0.52266	0.0926385	-0.771293	0.223953	-0.1325	0.815317	0.488067	0.249823	NA
Best3	S1 A	0.883594	0.656143	-1.26236	0.299497	-0.314667	0.999921	-0.106512	0.954465	0.0262166	0.990476	NA
Zfp395	S1 A	0.88293	0.00129981	-0.297104	0.313831	-0.0889462	0.999921	0.191267	0.583574	0.639166	0.089026	NA
Gm15713	S1 A	0.882367	0.850677	-1.01128	0.576898	-0.699662	0.999921	-1.50138	0.516077	0.102977	0.977262	NA
Gdpd5	S1 A	0.88216	0.296216	-1.14121	0.0676862	-0.0777538	0.999921	-0.441104	0.626693	-0.221052	0.853882	NA
Nrip2	S1 A	0.881725	0.673323	-0.264258	0.875694	-0.466286	0.999921	0.642374	0.65771	0.195004	0.931577	NA
Cacna1a	S1 A	0.881515	0.289237	-0.0243479	0.976796	0.29171	0.999921	0.0282391	0.983115	0.61853	0.40181	NA
Lpcat1	S1 A	0.880722	0.546318	-0.263079	0.79917	-0.598775	0.999921	-0.239281	0.856463	1.28766	0.210128	NA
Fam131a	S1 A	0.880328	0.90251	-0.370044	0.901555	0.656089	0.999921	-0.466692	0.925575	0.5627	0.89683	NA
Abca4	S1 A	0.879821	0.0744648	-1.43254	0.00123461	-0.852723	0.718692	-0.159192	0.835675	-0.598598	0.369565	NA
Sort1	S1 A	0.87957	0.385936	-2.05145	0.0126737	-0.522879	0.999921	-0.740261	0.404459	-0.964474	0.428486	NA
Oip5	S1 A	0.879544	0.848577	-0.666657	0.742203	-0.137745	0.999921	-1.566	0.532263	0.242569	0.944099	NA
Tspan13	S1 A	0.879206	0.820186	-1.07236	0.554313	-1.05328	0.999921	-1.59534	0.455071	-0.0163649	0.995209	NA
Gm41231	S1 A	0.878492	0.879503	0.219455	0.924944	-0.974961	0.999921	0.291349	0.927969	0.857707	0.735743	NA
BB365896	S1 A	0.876395	0.530312	-0.0956123	0.939367	-0.708786	0.999921	-1.77042	0.0740769	1.02862	0.369559	NA
4930513N10Rik	S1 A	0.875884	0.583404	-0.786298	0.450522	-0.102219	0.999921	-0.454741	0.754917	0.312404	0.861742	NA
Phactr1	S1 A	0.874477	0.00878696	-0.525198	0.116499	0.058835	0.999921	0.179472	0.773373	0.100287	0.871411	NA
Shc4	S1 A	0.874082	0.722168	-0.288346	0.862135	-1.10104	0.999921	0.773297	0.570546	0.339059	0.876688	NA
Plce1	S1 A	0.872736	0.888556	0	0	0	0	0	0	0	0	NA
Cbarp	S1 A	0.872667	0.281573	-0.284016	0.737108	-0.683752	0.999921	-0.595763	0.46541	0.69468	0.446131	NA
Rab31	S1 A	0.871857	0.434273	-1.25153	0.0777547	-0.880792	0.999921	-0.554691	0.552953	-0.384689	0.792149	NA
Nphp4	S1 A	0.871801	0.404514	-0.153207	0.878978	-0.0573419	0.999921	0.040702	0.976708	0.92458	0.323636	NA
Zscan2	S1 A	0.871684	0.0349559	-0.666367	0.11998	-0.643758	0.999921	-0.548348	0.323714	0.094289	0.91391	NA
Nampt	S1 A	0.869903	0.000411665	-1.02129	6.54497e-07	-0.429173	0.712067	-0.171681	0.67936	-0.418192	0.0623165	NA
Hmgn3	S1 A	0.868463	0.576479	-1.57045	0.0861013	0.081099	0.999921	-1.25252	0.220569	-0.664307	0.69128	NA
Gpc2	S1 A	0.867228	0.796067	-1.53268	0.318877	-0.203433	0.999921	0.0283122	0.990148	-0.892174	0.752626	NA
Slc29a1	S1 A	0.866528	0.904261	0	0	0	0	0	0	0	0	NA
Aqp8	S1 A	0.864161	0.268117	-0.712721	0.221753	-0.715953	0.999921	-0.724419	0.493224	0.222883	0.842804	NA
Hsbp1l1	S1 A	0.863745	0.344471	-0.956808	0.232445	0.381678	0.999921	0.275666	0.796403	-0.157193	0.915662	NA
Zfp239	S1 A	0.863635	0.246925	-0.933278	0.142345	-0.338522	0.999921	-0.691535	0.313515	-0.0793034	0.954551	NA
Dhrs11	S1 A	0.863609	0.250618	-0.829032	0.231098	-0.28487	0.999921	-0.0961748	0.933493	-0.401396	0.712399	NA
Rbm20	S1 A	0.862677	0.627507	-0.737467	0.492444	-0.121537	0.999921	-0.0579804	0.973774	-0.0445629	0.982744	NA
Efemp2	S1 A	0.861924	0.0523015	-1.39127	0.000670966	-1.45365	0.00896808	0.108664	0.88906	-0.505313	0.464403	NA
Nfkbid	S1 A	0.861394	0.714711	0.397733	0.787202	0.525486	0.999921	-0.193523	0.934729	0.745508	0.619234	NA
1500002C15Rik	S1 A	0.861035	0.901828	1.36359	0.545632	1.8688	0.999921	0.277608	0.956863	2.17683	0.376211	NA
Timeless	S1 A	0.859711	0.675094	-1.45677	0.200531	-1.23453	0.999921	-1.25839	0.355865	-0.19565	0.934009	NA
Pdf	S1 A	0.859595	0.749598	-2.7179	0.0629947	-1.18453	0.999921	0.0417898	0.986105	-2.48413	0.205592	NA
Gm42620	S1 A	0.858842	0.917357	0	0	0	0	0	0	0	0	NA
4933439K11Rik	S1 A	0.858702	0.780443	-0.59605	0.739594	-0.793312	0.999921	-0.680592	0.760812	0.32585	0.900747	NA
Tcp11l1	S1 A	0.858353	0.00285455	-1.16558	1.95351e-06	-0.354327	0.999921	0.123327	0.786013	-0.393836	0.300198	NA
Gm49380	S1 A	0.858007	0.879667	-0.412444	0.866751	0.0849684	0.999921	-0.210429	0.955839	0.582371	0.853016	NA
Cmtm3	S1 A	0.857816	0.800072	-0.945611	0.619957	-1.38124	0.999921	-0.752249	0.764416	-0.211973	0.948445	NA
Sostdc1	S1 A	0.857389	0.855057	-1.32418	0.564299	0.395772	0.999921	-0.443932	0.904575	-0.556142	0.882309	NA
Hes1	S1 A	0.857242	0.101911	-0.648211	0.03146	0.134726	0.999921	0.0453607	0.981383	0.048574	0.977453	NA
Cd68	S1 A	0.856971	0.682485	-0.789146	0.531411	-1.20076	0.999921	-0.503314	0.770767	0.0190358	0.992119	NA
Gm47405	S1 A	0.856839	0.89592	0	0	0.251068	0.999921	0	0	0	0	NA
Lrrc8dos	S1 A	0.856353	0.74555	-0.701553	0.702407	-0.103234	0.999921	-1.34535	0.533916	-0.1676	0.952013	NA
Ccdc162	S1 A	0.856349	0.402839	-0.972264	0.186766	-0.330062	0.999921	0.154886	0.90137	-0.0442608	0.977771	NA
1700037H04Rik	S1 A	0.855593	0.00711985	-0.710018	0.000489263	0.0235209	0.999921	-0.799211	3.15122e-05	0.160212	0.791833	NA
Npdc1	S1 A	0.855323	0.0274544	-0.201028	0.624236	-0.175565	0.999921	-0.211318	0.623605	0.870484	0.0288085	NA
Jazf1	S1 A	0.854927	0.886724	0	0	0	0	0	0	0	0	NA
Gm12278	S1 A	0.854644	0.864666	-0.12341	0.954431	-1.04321	0.999921	-0.692324	0.805234	1.42567	0.53292	NA
Npas3	S1 A	0.854472	0.899337	1.5753	0.520805	0	0	0	0	2.05166	0.423297	NA
A030014E15Rik	S1 A	0.854421	0.901261	0	0	0	0	0	0	0	0	NA
Ltb4r1	S1 A	0.853509	0.794153	-0.125886	0.950678	-1.48937	0.999921	-0.0210073	0.994094	0.63961	0.77184	NA
Irf7	S1 A	0.850294	0.2263	-0.455226	0.488387	-0.294398	0.999921	0.939132	0.581054	0.221414	0.826803	NA
Gm10248	S1 A	0.850278	0.845122	0	0	-1.4916	0.999921	0.513138	0.836971	0	0	NA
Flt3l	S1 A	0.849729	0.827129	-0.893453	0.616658	-0.620458	0.999921	-0.258639	0.921027	-0.220348	0.950184	NA
Plk1	S1 A	0.849585	0.864666	0.657424	0.702917	1.07835	0.999921	0.435922	0.872608	1.79852	0.295645	NA
Ifi27l2a	S1 A	0.848986	0.901818	0	0	-0.550373	0.999921	-1.84596	0.587934	0	0	NA
Trpm6	S1 A	0.848164	0.851555	-3.27735	0.179196	-1.50779	0.999921	-1.50609	0.612631	-2.96348	0.346192	NA
Ikzf4	S1 A	0.847492	0.0275476	-0.037827	0.9461	-0.705741	0.659674	0.612084	0.0549952	0.678774	0.116717	NA
Hrnr	S1 A	0.846397	0.696145	-2.59862	0.0323383	-0.902391	0.999921	-0.605962	0.666141	-1.71159	0.363901	NA
Akr1c6	S1 A	0.846331	0.761144	-0.311224	0.889418	-1.31113	0.999921	-1.27928	0.553823	0.095553	0.972635	NA
Gm45345	S1 A	0.846097	0.860745	0	0	-0.899678	0.999921	-1.95735	0.494326	-2.64056	0.410016	NA
Cdk18	S1 A	0.84601	6.51832e-07	-0.777195	1.03469e-05	-0.451498	0.210347	-0.38527	0.0491365	-0.075854	0.844082	NA
Sync	S1 A	0.845632	0.884902	0	0	-0.571637	0.999921	0	0	0	0	NA
Gm38293	S1 A	0.845221	0.899337	-0.620587	0.828719	0	0	-0.0678849	0.987464	-0.867825	0.822635	NA
Cip2a	S1 A	0.845091	0.424696	-0.628176	0.397155	-1.51713	0.511313	-0.593864	0.518186	0.29589	0.808923	NA
Mxi1	S1 A	0.844687	0.000101074	-0.464991	0.00632177	0.0251743	0.999921	-0.255557	0.242252	0.215218	0.42734	NA
Nt5dc3	S1 A	0.844609	0.0139012	-0.612391	0.133928	-0.25795	0.999921	-1.23245	0.000287754	0.026002	0.976687	NA
Uba52	S1 A	0.844412	0.492508	0.516698	0.467588	0.128765	0.999921	0.0401934	0.977908	0.905975	0.00669428	NA
Wdr54	S1 A	0.842607	0.264235	-1.00187	0.0925144	-1.56942	0.147953	0.083246	0.940174	-0.077579	0.955679	NA
1190005I06Rik	S1 A	0.842399	0.66108	-0.545956	0.65078	-0.229511	0.999921	0.868317	0.34554	-0.235429	0.907228	NA
Cul7	S1 A	0.83813	0.0180921	-0.882041	0.00745311	-0.582691	0.817058	-0.267568	0.569151	-0.0824879	0.914463	NA
Gm11944	S1 A	0.836507	0.746604	-1.06171	0.461698	-1.3591	0.999921	-0.535602	0.788739	-0.680213	0.751775	NA
Snhg5	S1 A	0.83582	0.00449241	-0.599978	0.0588375	-0.575031	0.659674	-0.621528	0.0423658	0.238932	0.669001	NA
Chek1	S1 A	0.835583	0.594761	-1.05492	0.239785	-0.243732	0.999921	-0.901021	0.446854	-0.0325239	0.985779	NA
Boll	S1 A	0.835101	0.897516	-0.761835	0.767684	0.345402	0.999921	-0.915469	0.794759	0.0812786	0.983937	NA
Gphn	S1 A	0.834993	3.71335e-06	-1.34902	1.68073e-17	-0.32406	0.975397	-0.615408	0.00138884	-0.698644	0.000114175	NA
Gm29237	S1 A	0.834946	0.583404	-2.20115	0.0114212	-0.525201	0.999921	-1.40159	0.139969	-1.23511	0.351121	NA
Sema5a	S1 A	0.834094	2.13954e-05	-1.19861	2.25232e-12	-0.452647	0.448616	-0.549645	0.00887918	-0.292047	0.332397	NA
Podxl2	S1 A	0.833779	0.882638	0	0	1.08271	0.999921	-0.463316	0.907219	0	0	NA
Adgrg3	S1 A	0.833659	0.716688	-1.70065	0.159225	-0.570203	0.999921	-0.188545	0.928225	-1.16567	0.523762	NA
F530104D19Rik	S1 A	0.831486	0.879503	0	0	-0.483498	0.999921	0	0	0	0	NA
Rusc2	S1 A	0.83107	0.224178	0.167473	0.806955	0.277961	0.999921	-0.481522	0.584417	1.10396	0.0111154	NA
C730027H18Rik.1	S1 A	0.831025	0.0105652	-0.298564	0.197843	0.23454	0.999921	-0.17965	0.721888	0.414782	0.259525	NA
Limk1	S1 A	0.830298	0.651005	-1.74443	0.109476	-1.74161	0.768855	-2.22733	0.0679165	-0.785887	0.666925	NA
Cdh6	S1 A	0.830239	0.136963	-0.821459	0.14772	0.965299	0.0773288	-1.3449	0.0147592	-0.167595	0.892833	NA
Cfap70	S1 A	0.829227	0.356182	-0.612193	0.404628	-0.0966493	0.999921	-0.277339	0.790222	0.206464	0.866831	NA
Gm5269	S1 A	0.828695	0.892384	0	0	0	0	0	0	0	0	NA
Bhmt2	S1 A	0.828095	0.0181332	-0.581444	0.00342434	-0.0680238	0.999921	-0.225351	0.315935	0.0149962	0.981736	NA
2008-09-01	S1 A	0.827556	0.290477	-0.333113	0.623855	0.243615	0.999921	-0.412582	0.61429	0.656969	0.382174	NA
Hells	S1 A	0.827132	0.110125	-0.857212	0.0933332	-0.439934	0.999921	-0.534078	0.315935	0.112607	0.921872	NA
Gm48492	S1 A	0.826475	0.851555	-0.668242	0.751537	0.406649	0.999921	0.203944	0.953622	0.223893	0.947408	NA
Prr15	S1 A	0.826078	0.00923045	-0.973952	2.46796e-05	-0.517631	0.82223	0.331216	0.303212	-0.436444	0.0954082	NA
Exoc3l4	S1 A	0.826064	0.00801531	-0.606828	0.070562	-0.556619	0.777201	-0.253744	0.613487	0.181783	0.801115	NA
Gstp2	S1 A	0.825723	0.759908	-0.6399	0.640162	-1.29688	0.999921	0.627292	0.674471	-0.336427	0.869742	NA
Gm13274	S1 A	0.825123	0.450604	-1.84297	0.0121444	-0.223392	0.999921	-0.716041	0.477396	-1.00084	0.415848	NA
Cdc7	S1 A	0.82394	0.548363	-0.359085	0.721436	-0.0151699	0.999921	-1.59282	0.0990489	0.621197	0.602249	NA
Mei4	S1 A	0.823843	0.863701	-1.10418	0.610747	-0.0405927	0.999921	-1.0103	0.688856	-1.09134	0.727944	NA
D930030I03Rik	S1 A	0.82252	0.625127	0.0102719	0.993731	0.458199	0.999921	-0.270248	0.847914	0.54256	0.641871	NA
Hist1h3a	S1 A	0.822025	0.479283	0.13781	0.887665	-0.704665	0.999921	-0.0910555	0.952473	0.686718	0.461825	NA
Cpt1b	S1 A	0.821697	0.735281	0.517113	0.690819	-0.161459	0.999921	-0.150196	0.948773	1.34533	0.258863	NA
Gm17090	S1 A	0.820045	0.881397	0	0	0	0	0	0	0	0	NA
Map1a	S1 A	0.819978	0.897061	0	0	-0.245667	0.999921	-2.18562	0.471801	0	0	NA
Myof	S1 A	0.819803	8.82703e-08	-1.73103	2.23249e-32	-0.0251163	0.999921	-0.438101	0.020408	-0.894478	3.97181e-05	NA
Rab40b	S1 A	0.819496	0.732368	-1.17505	0.336611	0.282176	0.999921	0.129654	0.947992	-0.131992	0.961981	NA
Fuca1	S1 A	0.818566	0.000204981	-1.04346	9.9971e-21	-0.496003	0.350606	-0.533207	3.65622e-05	-0.282898	0.398921	NA
Gm15634	S1 A	0.817985	0.585784	-0.568271	0.592433	-1.24287	0.999921	0.46199	0.681537	0.40751	0.792683	NA
6720489N17Rik	S1 A	0.817058	0.884102	-0.241223	0.933421	-1.48748	0.999921	-0.137688	0.972411	0.557938	0.857903	NA
Mylk3	S1 A	0.816347	0.044641	-0.685104	0.035732	-0.0292648	0.999921	-0.103712	0.874231	-0.0424941	0.955979	NA
Lrrtm1	S1 A	0.816228	0.93005	0	0	0	0	-0.531893	0.919907	0	0	NA
Dnah5	S1 A	0.816156	0.332691	-2.49126	5.65994e-07	-0.695885	0.999921	0.0484152	0.958695	-1.95862	0.00960241	NA
Gm20412	S1 A	0.814931	0.824932	-2.13964	0.298651	-0.677144	0.999921	-0.896787	0.702246	-1.41726	0.639769	NA
Aoc1	S1 A	0.813001	0.640683	-0.996593	0.261969	-0.618848	0.999921	-0.662839	0.585135	-0.170134	0.930288	NA
Ophn1	S1 A	0.812959	0.106596	-1.63704	0.000394921	-0.422771	0.999921	-0.658094	0.113635	-0.654069	0.407501	NA
Dennd2a	S1 A	0.812587	0.900696	0	0	0	0	0	0	0.0295387	0.994178	NA
Rnf145	S1 A	0.812229	7.78016e-07	-0.538489	0.000455056	-0.551731	0.288127	0.17418	0.455071	0.357184	0.122579	NA
Hspa2	S1 A	0.812061	0.0523852	-0.821922	0.0291359	-0.334515	0.999921	-0.82553	0.0359527	-0.104191	0.903774	NA
Slc6a4	S1 A	0.811892	0.0386595	-0.208542	0.622769	-0.0388531	0.999921	-0.130077	0.833029	0.521396	0.296484	NA
L3mbtl4	S1 A	0.811767	0.831555	-1.95295	0.289642	-0.259696	0.999921	-0.742137	0.757236	-0.824815	0.77364	NA
2900060B14Rik	S1 A	0.810973	0.20752	-0.719259	0.0915737	0.100841	0.999921	-0.644414	0.24596	0.18547	0.799433	NA
9930111J21Rik2	S1 A	0.809712	0.868822	-0.847594	0.707123	0.493996	0.999921	2.2695	0.0788324	-0.554576	0.861684	NA
Tiam2	S1 A	0.809474	0.0711086	-0.337468	0.537089	-0.387488	0.999921	-0.641105	0.150221	0.27022	0.733768	NA
Vps37d	S1 A	0.808146	0.0274717	0.169858	0.744541	0.121897	0.999921	-0.160016	0.789448	1.01028	0.0384536	NA
Cyp4f16	S1 A	0.807326	0.261943	-0.767526	0.174358	-0.387649	0.999921	-0.218108	0.783233	-0.0125523	0.99136	NA
Mllt3	S1 A	0.807035	0.0017378	-0.809619	0.000676862	-0.287605	0.999921	-0.292101	0.438977	-0.161951	0.704043	NA
1700102H20Rik	S1 A	0.806923	0.711452	0.484473	0.61057	-0.16426	0.999921	0.0148547	0.994094	1.2085	0.210916	NA
Noxo1	S1 A	0.806763	0.483656	-0.561028	0.5448	-1.13167	0.880886	-0.235606	0.865839	0.457665	0.748621	NA
Gm7945	S1 A	0.80645	0.811557	0.650163	0.64773	0.165095	0.999921	0.313068	0.914623	1.40354	0.28789	NA
Ighm	S1 A	0.805583	0.901076	-3.19098	0.225697	-1.26965	0.999921	-2.94999	0.268187	-3.75474	0.357424	NA
Pdp1	S1 A	0.805557	0.437459	-0.432033	0.61876	-0.601452	0.999921	-0.729683	0.421722	0.358089	0.765155	NA
Sntg2	S1 A	0.804667	0.855071	-0.329082	0.848362	0.145678	0.999921	-0.578643	0.83247	0.367185	0.887484	NA
Slc25a13	S1 A	0.803725	0.000331467	-0.929412	1.51614e-08	0.083885	0.999921	-0.722534	6.50931e-06	-0.283489	0.222643	NA
Kif20a	S1 A	0.803172	0.645687	-0.736033	0.491378	-0.0414251	0.999921	-1.50364	0.166887	0.204254	0.920391	NA
Gnal	S1 A	0.802851	0.523434	-0.368981	0.714696	0.02301	0.999921	0.147325	0.916571	0.346526	0.799433	NA
Pla2g12b	S1 A	0.801992	0.492748	-0.0985485	0.933885	-0.688385	0.999921	-0.70091	0.491239	0.463915	0.730908	NA
Smim3	S1 A	0.801738	0.000357572	-0.0805967	0.790517	0.0193086	0.999921	-0.150713	0.686388	0.755415	0.00245244	NA
Gm39458	S1 A	0.801593	0.390519	-0.469724	0.53143	-0.313972	0.999921	0.256521	0.799107	0.419997	0.696376	NA
Gm16540	S1 A	0.801559	0.908401	-0.929838	0.721403	0	0	-0.828099	0.838221	0	0	NA
Alkbh5	S1 A	0.801113	3.15251e-05	-0.952778	7.82894e-13	-0.699758	0.00293405	-0.102828	0.715251	-0.0756014	0.841673	NA
Dipk1b	S1 A	0.80093	0.901828	0.401277	0.898781	0	0	-0.207827	0.96114	1.48106	0.664891	NA
Fmo5	S1 A	0.800491	0.046734	-0.429617	0.12432	-0.427572	0.817058	-0.0704105	0.874405	0.0319662	0.961771	NA
Spry1	S1 A	0.800307	0.203804	0.303839	0.509225	-0.123274	0.999921	-0.489866	0.456416	1.10426	0.0286355	NA
Cd9	S1 A	0.799359	0.00792378	-0.032668	0.941931	0.0414541	0.999921	0.145076	0.716602	0.895762	0.00668771	NA
F2rl1	S1 A	0.79881	0.00652904	-1.17766	9.21308e-06	-0.12574	0.999921	-0.0955252	0.87054	-0.523995	0.177384	NA
Fam83h	S1 A	0.798293	0.0070963	-0.820823	0.00184548	-0.0132904	0.999921	-0.538424	0.0717468	0.0486988	0.938036	NA
Bok	S1 A	0.797524	0.347522	-0.210051	0.722647	-0.651189	0.999921	-0.100419	0.925906	0.3408	0.650473	NA
Samd9l	S1 A	0.796893	6.41621e-08	-1.42859	1.75656e-32	-0.241286	0.88492	-0.446215	0.00969837	-0.691856	4.92041e-05	NA
Gm50394	S1 A	0.796657	0.743135	-0.653433	0.61057	-0.248013	0.999921	0.0991643	0.967357	0.0129658	0.99342	NA
Gm11523	S1 A	0.795476	0.906034	0.376859	0.863678	-0.153889	0.999921	0.0973577	0.978784	0.957821	0.713247	NA
Astn1	S1 A	0.795391	0.838803	-0.317056	0.875968	-0.887071	0.999921	0.0586042	0.983988	0.564111	0.823436	NA
Prom1	S1 A	0.794856	6.80596e-05	-0.761102	6.35136e-06	-0.0443375	0.999921	-0.686618	0.00154384	0.138371	0.711454	NA
Gbp3	S1 A	0.794379	0.596745	-1.23202	0.315436	-0.655871	0.999921	1.50977	0.242359	-0.698491	0.684033	NA
Sycp3	S1 A	0.7935	0.804	-2.69185	0.0837475	-0.871634	0.999921	-0.988501	0.564926	-2.41499	0.322253	NA
A230065N10Rik	S1 A	0.79342	0.286145	-0.163326	0.796632	-0.170969	0.999921	-0.32539	0.677601	0.818646	0.152438	NA
St8sia1	S1 A	0.79258	0.000327528	-0.969555	3.72483e-11	0.2176	0.999921	-0.520133	0.00916807	-0.307443	0.212434	NA
Gm4419	S1 A	0.791432	0.428282	0.467043	0.499864	0.380101	0.999921	-0.166356	0.885903	1.36155	0.0447858	NA
Eqtn	S1 A	0.791137	0.868612	-1.75151	0.434489	0	0	-2.18442	0.386812	-0.687353	0.858961	NA
Adgre5	S1 A	0.790877	0.735596	-2.15417	0.0422251	-0.311212	0.999921	-0.784036	0.542663	-1.24349	0.495294	NA
Gm41517	S1 A	0.790227	0.336885	-0.468084	0.487104	-0.366609	0.999921	-0.0667316	0.95582	0.108583	0.930288	NA
2410006H16Rik	S1 A	0.789892	0.0124376	-0.379976	0.0181309	-0.435698	0.999921	-0.475659	0.00110154	0.212747	0.62206	NA
Ttll11	S1 A	0.789497	0.901348	0.0404486	0.990723	0.262741	0.999921	0.0412169	0.991436	0.944034	0.750225	NA
Il17re	S1 A	0.788769	0.772889	-0.771961	0.647446	-0.377215	0.999921	0.516314	0.774327	0.607353	0.790236	NA
Bmt2	S1 A	0.788179	1.0296e-06	-0.755176	2.48407e-07	-0.695873	0.00375903	-0.0645259	0.868859	0.0331209	0.939695	NA
Ctnna2	S1 A	0.787654	0.361914	-0.348895	0.566205	0.184273	0.999921	0.0860214	0.945447	0.389205	0.624568	NA
Serpinb8	S1 A	0.786637	0.0290025	-1.39005	2.03227e-08	-0.324787	0.999921	-0.813023	0.000801628	-0.782403	0.0467347	NA
Tspan18	S1 A	0.786222	0.177149	-1.0824	0.0121612	-0.341692	0.999921	-0.505554	0.267761	-0.642369	0.268167	NA
E2f3	S1 A	0.785697	0.0354817	-0.818612	0.033558	-0.03855	0.999921	-0.639602	0.0876145	-0.11974	0.884765	NA
Slc44a3	S1 A	0.785225	0.804073	-1.5655	0.399602	-0.307573	0.999921	-0.41916	0.869661	-0.729259	0.789212	NA
Chst11	S1 A	0.784506	0.189506	-0.531366	0.0613224	0.0934362	0.999921	-0.713799	0.0629167	0.238822	0.706362	NA
Gpat2	S1 A	0.784158	0.919129	0.153485	0.952861	0	0	0.294653	0.945397	1.07291	0.726357	NA
Grik5	S1 A	0.783836	0.423298	-0.399093	0.642266	-0.435299	0.999921	0.317284	0.778048	0.189624	0.88386	NA
Cyfip2	S1 A	0.783487	0.00094511	-0.900439	3.6832e-10	0.0834073	0.999921	-0.194468	0.41694	-0.0816553	0.871653	NA
Zdhhc2	S1 A	0.781988	0.192797	-1.47199	0.00123219	0.171948	0.999921	-1.02654	0.114081	-0.59968	0.391774	NA
Sh3bp1	S1 A	0.780655	0.868612	-0.00919971	0.997925	-1.44281	0.999921	0.258727	0.937476	0.359918	0.913698	NA
Cyb561	S1 A	0.779212	0.2263	-0.0629812	0.920437	0.300238	0.999921	-0.625389	0.26886	0.8338	0.0891074	NA
Gm44812	S1 A	0.778541	0.344932	-0.629401	0.344949	-0.359438	0.999921	-0.0527457	0.96429	0.114862	0.92858	NA
Top2a	S1 A	0.778009	0.697849	-1.12395	0.42431	-0.157407	0.999921	-0.150789	0.952153	0.134525	0.967036	NA
Blm	S1 A	0.777939	0.144348	-0.71793	0.10766	-1.15591	0.363547	0.0107091	0.990477	-0.0118036	0.989428	NA
Pabpn1l	S1 A	0.777785	0.896459	0	0	0.0376962	0.999921	0.403632	0.89534	-2.08489	0.593404	NA
Hoxa11	S1 A	0.777493	0.531148	-1.05602	0.23803	-0.528611	0.999921	-0.450497	0.689373	-0.124724	0.942272	NA
Slc45a2	S1 A	0.77654	0.901076	0	0	0.479607	0.999921	-0.165157	0.972236	0.469776	0.912041	NA
Plet1	S1 A	0.775181	0.917934	0	0	0	0	0	0	0	0	NA
Rph3al	S1 A	0.775043	0.0981945	-0.710642	0.0635619	-0.15716	0.999921	-0.65162	0.118235	0.015179	0.986444	NA
Igfbp5	S1 A	0.773418	0.000110043	-0.971338	4.46488e-09	-0.0102907	0.999921	-0.71835	2.50649e-05	-0.36799	0.111399	NA
Erich6	S1 A	0.773276	0.909361	1.57739	0.354563	0	0	1.17512	0.630509	1.87045	0.315935	NA
Foxm1	S1 A	0.77318	0.7477	-1.8297	0.182967	-0.132043	0.999921	0.464448	0.766018	-0.624949	0.792209	NA
Cxcl16	S1 A	0.772792	1.88471e-05	-0.228876	0.139347	0.0951068	0.999921	-0.343664	0.0136855	0.44663	0.0472689	NA
Cyp2d34	S1 A	0.771973	0.920266	0	0	0.0424231	0.999921	0	0	0	0	NA
Dusp8	S1 A	0.771306	0.522732	-2.10468	0.0457016	-1.69623	0.103702	-1.37595	0.0128049	-0.49737	0.596234	NA
Piga	S1 A	0.770951	0.00107963	-0.609958	0.00105204	0.0565269	0.999921	-0.163592	0.614445	0.22981	0.585657	NA
Gm49322	S1 A	0.770004	0.680251	0.197151	0.872248	0.493292	0.999921	-0.931488	0.466097	0.798572	0.534113	NA
4930439D14Rik	S1 A	0.769528	0.872089	-0.0635129	0.977015	-0.377822	0.999921	-0.725954	0.805234	0.492618	0.863954	NA
Hdac7	S1 A	0.769059	0.289276	0.229487	0.726202	0.0762257	0.999921	-0.0549521	0.962864	0.899204	0.114258	NA
Ccdc85b	S1 A	0.768943	0.0227323	-0.676108	3.41768e-05	-0.115066	0.999921	-0.139295	0.606897	-0.0742372	0.906477	NA
Plch1	S1 A	0.768439	0.0892769	-0.787495	0.0479504	-0.170466	0.999921	0.0467362	0.953418	-0.127691	0.886957	NA
Dnah2	S1 A	0.768286	0.836923	-0.112515	0.952094	-0.794401	0.999921	-0.232123	0.930848	0.683712	0.751061	NA
Maats1	S1 A	0.766403	0.817604	-1.58523	0.388057	-0.629999	0.999921	-0.0412676	0.987738	-0.561864	0.850527	NA
Il33	S1 A	0.765527	0.704663	-0.972626	0.424335	0.00292072	0.999921	-0.454505	0.798962	-0.498498	0.789022	NA
Kdm3a	S1 A	0.765462	8.78112e-07	-1.0781	5.24477e-13	-0.397168	0.479219	-0.0481505	0.885984	-0.242989	0.369565	NA
Higd1a	S1 A	0.764876	5.83812e-05	-0.686292	3.16599e-08	-0.676955	0.116775	0.735926	9.51794e-08	0.0907084	0.841673	NA
Casp7	S1 A	0.764404	0.155769	-0.298764	0.531428	0.228236	0.999921	0.0483002	0.954207	0.365157	0.56882	NA
Hprt	S1 A	0.764354	0.00595855	0.0786694	0.744535	-0.678973	0.151049	0.305334	0.167708	0.862358	0.00116876	NA
Gm42397	S1 A	0.763344	0.00722168	-0.648224	0.0234267	-0.193354	0.999921	-0.0292197	0.95718	-0.0209272	0.978106	NA
Capg	S1 A	0.762727	0.559545	-2.00487	0.0284459	-0.249042	0.999921	0.514503	0.639629	-1.27199	0.322605	NA
BC026513	S1 A	0.762221	0.855164	-0.680753	0.727779	-0.614368	0.999921	-0.942659	0.696402	-0.18566	0.95215	NA
Uprt	S1 A	0.761741	0.613713	-2.48878	0.0310334	-0.039006	0.999921	-0.010638	0.99545	-1.50231	0.347751	NA
Ago4	S1 A	0.760436	0.437386	-0.728661	0.450307	-0.186257	0.999921	-0.112141	0.937369	0.0500062	0.976687	NA
Nrg2	S1 A	0.757687	0.772857	0.515686	0.668277	-0.452751	0.999921	0.269806	0.885903	1.27333	0.321835	NA
Slc36a4	S1 A	0.757513	0.549278	-1.79844	0.0377475	-0.369496	0.999921	-1.6631	0.0519258	-0.717944	0.583037	NA
Jmjd6	S1 A	0.756432	1.46869e-05	-0.530176	0.0013371	-0.68403	0.0015243	0.0614784	0.87054	0.184602	0.553395	NA
Zfp710	S1 A	0.75569	0.00494766	-0.506842	0.0573457	-0.368511	0.999921	-0.457931	0.228312	0.1503	0.735951	NA
Gm43774	S1 A	0.755199	0.309942	-0.034685	0.962672	-0.189538	0.999921	-0.56268	0.359984	1.06951	0.020027	NA
Cenpa	S1 A	0.755196	0.691569	0.315775	0.710847	0.0163065	0.999921	-0.602159	0.599908	1.11206	0.248463	NA
Zbtb10	S1 A	0.754536	0.00160982	-1.29987	2.04736e-09	-0.25957	0.999921	-0.601574	0.00942941	-0.665701	0.0346021	NA
AU020206	S1 A	0.754154	0.906377	0	0	0	0	0	0	0	0	NA
Dubr	S1 A	0.753909	0.483253	-0.623434	0.423684	0.357892	0.999921	-0.358143	0.76867	-0.218919	0.859754	NA
Lag3	S1 A	0.753648	0.758726	-0.0735138	0.961477	-0.878762	0.999921	-1.39056	0.366067	0.734363	0.617794	NA
Sema6c	S1 A	0.753561	0.879667	0.794911	0.657034	0.283294	0.999921	1.2082	0.492518	1.76753	0.310066	NA
2900009J06Rik	S1 A	0.753193	0.32112	-1.58372	0.00480449	-0.239264	0.999921	-0.429841	0.597649	-0.709814	0.419361	NA
Clvs1	S1 A	0.753096	0.897289	0	0	-0.340044	0.999921	-0.867205	0.789685	0	0	NA
Slc9a8	S1 A	0.752061	0.00054137	-0.603409	0.000162198	0.0540389	0.999921	-0.650404	0.00014088	0.180007	0.596904	NA
Gbp6	S1 A	0.751898	0.2833	0.154271	0.929933	0.151649	0.999921	1.70356	0.347423	-0.248407	0.888256	NA
Ebi3	S1 A	0.751235	0.850746	0.0585077	0.978828	1.01861	0.999921	-0.136096	0.966146	-0.133782	0.962456	NA
Dcaf17	S1 A	0.751012	3.62447e-05	-0.753316	3.34008e-05	-0.221599	0.999921	-0.627021	0.00010623	-0.153998	0.638757	NA
4831440D22Rik	S1 A	0.751009	0.761374	-1.0251	0.35027	-0.675271	0.999921	-0.286932	0.862412	-0.147878	0.953201	NA
C1s1	S1 A	0.750384	0.676589	-1.24506	0.249232	-1.2995	0.999921	-0.40859	0.788739	-0.470042	0.79016	NA
Nefm	S1 A	0.750162	0.784024	-2.44907	0.12099	-1.22071	0.999921	-3.67706	0.0161229	-1.54714	0.419583	NA
Rtl6	S1 A	0.750156	0.0636983	-0.590594	0.115558	-0.0445171	0.999921	-0.623133	0.111947	0.309721	0.578987	NA
Thbs1	S1 A	0.7498	0.085895	-1.54042	1.25847e-05	-0.60501	0.732888	-0.63975	0.333687	-0.98669	0.0403227	NA
Slit2	S1 A	0.748843	0.724844	-1.06549	0.436508	-0.038867	0.999921	-0.284569	0.904848	-0.893742	0.601685	NA
Gm45495	S1 A	0.74857	0.463198	-0.376612	0.640162	-0.186693	0.999921	-0.0229619	0.987317	0.4938	0.613722	NA
4921536K21Rik	S1 A	0.748314	0.78966	1.2745	0.0758285	0.955596	0.999921	0.530274	0.693867	2.09329	0.0134448	NA
A930024E05Rik	S1 A	0.748196	0.483656	-0.954549	0.18611	0.509742	0.999921	0.0201952	0.988611	-0.375537	0.750601	NA
Tmigd1	S1 A	0.746766	0.00051685	-1.37426	6.09715e-12	-0.040992	0.999921	-0.883698	0.000292496	-0.820983	0.00139015	NA
Itpka	S1 A	0.746604	0.895688	0.92534	0.696151	-0.619765	0.999921	1.07863	0.639282	0.717759	0.789703	NA
Cby3	S1 A	0.746109	0.893953	0.426997	0.848501	-0.150275	0.999921	0.545676	0.844518	0.848628	0.735964	NA
Pitx2	S1 A	0.74436	0.0123159	-0.0153092	0.970918	-0.0954246	0.999921	-1.2917	4.00815e-06	0.694962	0.00656103	NA
P4htm	S1 A	0.744179	0.901348	0	0	0.0859943	0.999921	0.367667	0.916707	0.343712	0.944869	NA
Gria3	S1 A	0.743747	9.69035e-05	-0.780238	0.000101641	0.335218	0.999921	0.0455644	0.905558	-0.147937	0.737809	NA
Slco2a1	S1 A	0.743604	0.0366279	-0.66435	0.0648651	-0.130761	0.999921	-0.421903	0.36911	-0.0175628	0.981591	NA
Gm15354	S1 A	0.743212	0.536696	-1.3642	0.0414155	0.475095	0.999921	-0.81061	0.350344	-1.06114	0.293227	NA
C4a	S1 A	0.742918	0.904392	0.813481	0.641372	-0.107208	0.999921	0.594676	0.827402	1.08969	0.588505	NA
Ptges3l	S1 A	0.742777	0.105545	-0.39889	0.353567	0.180834	0.999921	0.0682298	0.927411	0.361248	0.550703	NA
BC049715	S1 A	0.740811	0.104504	-0.387544	0.395933	-0.268711	0.999921	-0.371133	0.548274	0.380867	0.498326	NA
Fbxo47	S1 A	0.739968	0.909361	-0.494307	0.85039	0.728459	0.999921	-0.406678	0.921802	0.13089	0.975129	NA
Bbc3	S1 A	0.739561	0.535488	0.262563	0.765096	0.466639	0.999921	-0.0395575	0.977337	1.01679	0.285401	NA
B630019K06Rik	S1 A	0.739428	0.823862	-0.258071	0.86881	-0.354767	0.999921	-0.965535	0.552037	0.394441	0.857522	NA
Gm4724	S1 A	0.739226	0.809518	-0.106073	0.959211	-0.231604	0.999921	0.603446	0.724912	-0.170868	0.948499	NA
3110082I17Rik	S1 A	0.73866	0.194943	-0.453994	0.389557	-0.0963223	0.999921	-0.725465	0.151853	0.336472	0.675708	NA
Gas5	S1 A	0.738599	0.00807157	-0.395472	0.0118495	-0.249651	0.999921	-0.377232	0.0214219	0.17395	0.690729	NA
Gm48025	S1 A	0.73786	0.0851471	-0.270588	0.568777	0.139884	0.999921	-0.644299	0.11372	0.561416	0.255609	NA
Plagl1	S1 A	0.737819	0.881367	0.694934	0.780401	-0.0100709	0.999921	0.4492	0.897532	1.28805	0.578161	NA
Spry2	S1 A	0.737786	0.202957	0.170196	0.74998	0.360059	0.999921	-0.852619	0.11976	0.829236	0.0421475	NA
Rad51	S1 A	0.737155	0.709897	-0.504634	0.684251	-0.594947	0.999921	-0.858131	0.520322	0.527456	0.747784	NA
Eif2ak3	S1 A	0.737108	0.0172409	-0.709705	0.000209018	-0.217566	0.999921	-0.540309	0.0355476	0.082447	0.896667	NA
Xpnpep2	S1 A	0.73663	0.0124376	-0.707496	0.00612398	-0.352067	0.999921	-0.330794	0.362372	0.0186958	0.977262	NA
Dock6	S1 A	0.735859	0.256271	0.0423814	0.956321	-0.0828571	0.999921	0.352174	0.621885	0.645563	0.282348	NA
Sgo2a	S1 A	0.735852	0.789038	-2.46676	0.146011	-0.48602	0.999921	0.362692	0.858235	-1.08173	0.674382	NA
Gm20743	S1 A	0.735387	0.841955	-1.30669	0.431782	0.0458818	0.999921	0.114741	0.970506	-0.877368	0.701165	NA
Gm38250	S1 A	0.73395	0.905364	-0.366396	0.901775	0.551039	0.999921	-0.034004	0.993479	-0.538575	0.89546	NA
Cep126	S1 A	0.733408	0.000849464	-1.12387	2.05207e-08	-0.25843	0.999921	-0.562418	0.0452687	-0.41062	0.218955	NA
Olfr1443	S1 A	0.733389	0.89029	-1.14598	0.609718	-1.18454	0.999921	-0.817061	0.812592	-0.150826	0.972475	NA
Cysrt1	S1 A	0.733367	0.909106	0.360016	0.881615	0	0	0.642038	0.832778	0.668877	0.814445	NA
A530072M11Rik	S1 A	0.733107	0.871358	-1.34865	0.51548	-0.585837	0.999921	-0.0392195	0.990032	-0.635993	0.843447	NA
Rpl12	S1 A	0.732775	0.000603479	-0.85959	1.4862e-11	-0.298628	0.999921	-0.27509	0.295339	-0.239787	0.355549	NA
Fads6	S1 A	0.732539	0.457223	-0.0341599	0.976266	-0.260917	0.999921	0.563391	0.475775	0.713495	0.479325	NA
Kif18a	S1 A	0.73239	0.352924	-0.658071	0.314634	-0.169069	0.999921	-0.576479	0.464721	0.188391	0.873067	NA
Gm49694	S1 A	0.732071	0.873066	1.16141	0.344703	0.615533	0.999921	0.474607	0.82939	1.83191	0.186346	NA
Frat2	S1 A	0.731806	0.776902	0.259782	0.857451	-0.204271	0.999921	-0.105418	0.960651	0.595437	0.714557	NA
Bcl6b	S1 A	0.731128	0.864666	0.193177	0.92605	-0.984921	0.999921	-0.0910676	0.977337	0.579061	0.808923	NA
Adamts9	S1 A	0.73009	1.23569e-05	-0.459139	0.0213984	-0.217833	0.999921	-0.405973	0.104264	0.156809	0.649945	NA
Ramp3	S1 A	0.730022	0.0601947	-0.251583	0.490151	0.317353	0.999921	0.0849523	0.898265	0.488862	0.289452	NA
Abca17	S1 A	0.729696	0.816017	-0.932489	0.551205	-0.25692	0.999921	0.266062	0.905509	-0.0865207	0.9758	NA
Gm12279	S1 A	0.729441	0.753981	-1.13345	0.269156	0.0621992	0.999921	0.235571	0.892528	-0.649958	0.651271	NA
Pcdhgc3	S1 A	0.729051	0.841475	-0.52339	0.757562	0.549976	0.999921	0.124707	0.963785	0.235635	0.930171	NA
A530084C06Rik	S1 A	0.728939	0.883093	0.328448	0.900105	1.1649	0.999921	0.181844	0.958107	0.766782	0.790351	NA
Gm4651	S1 A	0.728917	0.451587	-0.778867	0.220618	-0.112462	0.999921	-0.140072	0.904535	-0.221104	0.848263	NA
H1fx	S1 A	0.728772	0.915789	0.227337	0.937868	0.466136	0.999921	0.600922	0.849121	0.776036	0.816115	NA
Gimap1os	S1 A	0.728703	0.771601	0.0446195	0.975458	0.0897381	0.999921	0.368729	0.827323	0.867337	0.528813	NA
Sash1	S1 A	0.728259	2.01399e-05	-0.78167	1.88514e-05	0.0200556	0.999921	-0.64717	0.000905228	-0.207763	0.522102	NA
Csad	S1 A	0.727289	5.27711e-06	-0.425704	0.000585638	0.0157254	0.999921	-0.370006	0.092392	0.370726	0.0664257	NA
Tctn3	S1 A	0.727274	0.088445	-0.0247796	0.958686	-0.230102	0.999921	-0.111088	0.855634	0.928889	0.00695713	NA
Ankzf1	S1 A	0.727053	0.00024086	-0.503366	0.0101069	-0.64238	0.0672162	0.486406	0.00386802	0.163754	0.623342	NA
Gm43031	S1 A	0.725436	0.80966	-1.50695	0.295515	0.4903	0.999921	-0.51938	0.79638	-0.738707	0.749136	NA
Pcdhb22	S1 A	0.724913	0.888966	-1.1082	0.637481	-0.419778	0.999921	-0.0410372	0.990315	0.122964	0.97554	NA
Gm44706	S1 A	0.724392	0.901828	0	0	0	0	0	0	0.00263685	0.999764	NA
Rtn4r	S1 A	0.724332	0.0829079	0.208223	0.579774	-0.0358005	0.999921	0.180839	0.733128	0.844554	0.0217246	NA
Tshz1	S1 A	0.72349	0.00489295	-0.641709	2.84937e-06	-0.0278684	0.999921	-0.453283	0.000861944	0.172161	0.690184	NA
Hsd17b1	S1 A	0.723059	0.898207	0.594505	0.769743	0	0	-1.20538	0.711743	1.49565	0.450155	NA
Apbb1	S1 A	0.721187	0.397965	-0.560463	0.380825	-0.273333	0.999921	-0.221397	0.815785	0.276368	0.781464	NA
Mtcl1	S1 A	0.720696	0.110295	-0.693306	0.0869136	-0.285224	0.999921	-0.249708	0.677253	0.0512935	0.954853	NA
Cadps2	S1 A	0.720473	0.223393	-0.882416	0.0923392	-0.105777	0.999921	-0.473335	0.421279	-0.476314	0.48743	NA
Knl1	S1 A	0.719477	0.765279	-0.966566	0.516757	-0.13615	0.999921	0.734476	0.615545	0.337813	0.89683	NA
Gm43221	S1 A	0.717999	0.477153	-1.22944	0.0787163	-0.500035	0.999921	-0.651734	0.53439	-0.324178	0.794589	NA
Socs1	S1 A	0.717545	0.877337	0.001866	0.999369	0.0065452	0.999921	0.358105	0.907223	0.290572	0.906477	NA
Tpx2	S1 A	0.716969	0.793439	-0.697991	0.666935	0.324624	0.999921	-0.848013	0.655233	0.219444	0.930288	NA
Nuggc	S1 A	0.716924	0.918169	0.951011	0.717324	0	0	0.42688	0.914948	0.373469	0.91955	NA
Erc2	S1 A	0.71661	0.00119466	-1.39009	1.18373e-09	-0.731051	0.193291	-0.657306	0.00323725	-0.864211	0.00348492	NA
Ap3m2	S1 A	0.716038	0.56068	-0.330237	0.733545	-0.976511	0.999921	-0.620237	0.58442	0.200516	0.8898	NA
Gm44053	S1 A	0.715668	0.850006	-1.03742	0.51679	0.517154	0.999921	-0.280258	0.915885	-0.0637715	0.981489	NA
4930578M01Rik	S1 A	0.715562	0.584035	-0.707824	0.375485	0.00169059	0.999921	0.0430012	0.977721	-0.0237101	0.987223	NA
Ndc1	S1 A	0.713756	0.136468	-0.450399	0.325034	-0.147615	0.999921	-0.633725	0.173595	0.215246	0.763411	NA
Gm10655	S1 A	0.713678	0.667765	-0.160863	0.869442	0.35883	0.999921	0.0809328	0.957519	0.407028	0.734088	NA
Rnf128	S1 A	0.713678	5.11746e-05	-0.580198	1.17292e-05	-0.395653	0.235433	-0.576701	3.46425e-05	0.146368	0.633344	NA
Chrng	S1 A	0.711603	0.901348	-0.681892	0.784848	0	0	-0.382303	0.919058	-0.0814313	0.981736	NA
Snhg16	S1 A	0.711279	0.000291607	-0.0517181	0.840541	-0.367641	0.999921	-0.299672	0.231362	0.605379	0.00165057	NA
Gpr155	S1 A	0.710804	0.0177875	-1.01029	0.000206204	-0.162984	0.999921	-0.356732	0.311774	-0.0745025	0.898873	NA
Chrna4	S1 A	0.710572	0.000120594	-1.09156	4.11099e-17	-0.148135	0.999921	-0.602435	3.44506e-05	-0.374579	0.247444	NA
Cdkl4	S1 A	0.710388	0.881367	0.483307	0.827986	0.0239871	0.999921	0.317896	0.919756	1.1757	0.597287	NA
Gm47739	S1 A	0.710316	0.866614	-2.81085	0.141587	-0.784903	0.999921	-1.17612	0.589047	-1.855	0.524929	NA
Stk26	S1 A	0.709603	0.843896	-3.03886	0.132759	-1.12972	0.999921	-0.607239	0.800049	-1.8944	0.467363	NA
Aurka	S1 A	0.707447	0.853879	-1.08282	0.534231	0.493454	0.999921	-0.601581	0.798444	-0.783709	0.761572	NA
Zfp979	S1 A	0.707382	0.838803	-2.03057	0.119782	-1.00362	0.999921	-1.79855	0.273951	-1.59881	0.441478	NA
Msl3l2	S1 A	0.707334	0.877337	-1.29048	0.466065	-1.27376	0.999921	-0.562187	0.827354	0.0847289	0.978754	NA
AW112010	S1 A	0.707082	0.869819	-2.34937	0.174358	-0.716847	0.999921	1.44517	0.417083	-1.85171	0.50708	NA
Spidr	S1 A	0.705962	0.0206944	-1.03641	0.000114811	-0.59873	0.659674	-0.0761875	0.890983	-0.376574	0.387274	NA
Agps	S1 A	0.705613	0.0480083	-1.50671	1.4056e-12	-0.420683	0.830657	-0.773863	0.000358351	-0.447331	0.0570612	NA
Gm47283	S1 A	0.70523	0.0129543	-0.0187004	0.990507	-0.474767	0.999921	-1.05717	2.26375e-05	0.77547	0.570471	NA
4930423D22Rik	S1 A	0.705046	0.800072	-1.5432	0.254828	-2.02793	0.931236	0.0133267	0.995566	-0.994544	0.62206	NA
Ifit2	S1 A	0.704805	0.271591	-1.87384	5.43583e-06	-0.183624	0.999921	1.39179	0.00190923	-1.38616	0.0208386	NA
Ptprc	S1 A	0.704554	0.923277	0	0	0	0	0	0	0	0	NA
Nipal2	S1 A	0.704549	0.925314	0	0	0	0	0.119707	0.9832	0	0	NA
BC051077	S1 A	0.704412	0.911447	-0.21468	0.927802	0.294873	0.999921	-0.636397	0.847208	0.734642	0.77979	NA
Gm37748	S1 A	0.704388	0.748237	-0.375211	0.744457	0.00792234	0.999921	0.315587	0.82939	0.0947888	0.961981	NA
Pax8	S1 A	0.703335	3.99336e-05	-0.261159	0.0712614	-0.137977	0.999921	-0.679394	1.66164e-07	0.398104	0.0919108	NA
Gm1604a	S1 A	0.703086	0.334394	-0.443172	0.471444	0.675964	0.975397	0.235608	0.782193	0.10104	0.925017	NA
Nup210	S1 A	0.702645	0.0542855	-0.839162	0.000642083	-0.23503	0.999921	-0.744627	0.00252483	-0.0507018	0.946585	NA
Gm10787	S1 A	0.702084	0.476068	0.104996	0.897203	-0.088195	0.999921	-0.340915	0.771359	0.721281	0.311812	NA
Dmgdh	S1 A	0.701653	0.0525195	-1.06063	3.8813e-06	-0.536932	0.808958	-0.205156	0.518742	-0.624647	0.0309177	NA
Tubb6	S1 A	0.699552	0.194943	-0.70871	0.0489012	-1.30777	0.0842801	-1.80286	1.91692e-09	0.258891	0.648963	NA
Terf1	S1 A	0.698804	0.00107797	-0.283036	0.223164	0.338396	0.999921	-0.677742	0.000204994	0.460473	0.100875	NA
A530041M06Rik	S1 A	0.698259	0.120273	-0.102369	0.799723	0.425593	0.999921	-0.325842	0.617648	0.734709	0.0491732	NA
Gm37245	S1 A	0.697558	0.164134	-0.98105	0.000606868	0.169283	0.999921	0.163385	0.834878	-0.523923	0.168497	NA
Gm3839	S1 A	0.697455	0.373054	0.0637669	0.907952	-0.431976	0.999921	-0.264789	0.738186	0.680596	0.223905	NA
Rpf2	S1 A	0.697438	0.000490329	-0.699637	9.1924e-05	-0.0941202	0.999921	-0.458031	0.0265998	-0.0754801	0.855896	NA
Fat1	S1 A	0.69679	0.0436113	-1.03726	1.38052e-08	-0.215022	0.999921	-0.742231	0.000424657	-0.237646	0.628293	NA
Aff2	S1 A	0.696398	0.940304	0	0	0	0	0	0	0	0	NA
Gm11992	S1 A	0.696225	0.0809539	0.609074	0.0014753	0.181614	0.999921	-0.198998	0.617239	1.42395	1.38243e-05	NA
Fyb	S1 A	0.696113	0.761181	-1.33254	0.196765	-0.554986	0.999921	0.245312	0.868163	-0.644626	0.730574	NA
Gm38004	S1 A	0.695359	0.891311	-0.208201	0.918658	0.469667	0.999921	-0.173606	0.954	0.370357	0.893188	NA
Btg2	S1 A	0.694741	0.144467	-0.931927	0.174966	-0.994863	0.999921	-0.965012	0.0635804	0.199483	0.734088	NA
Ifitm2	S1 A	0.694728	0.00240994	-0.416097	0.0129571	-0.278267	0.999921	0.108299	0.7461	0.226855	0.593508	NA
Rad51ap1	S1 A	0.693325	0.820497	-0.563474	0.725722	-0.697708	0.999921	0.039815	0.987738	0.368589	0.873998	NA
Tjp3	S1 A	0.692758	0.736624	-0.323805	0.787202	-0.75719	0.999921	-0.031356	0.987464	0.303195	0.861684	NA
Fam53b	S1 A	0.692352	0.0144882	-0.138884	0.64891	-0.0382613	0.999921	-0.0345799	0.960212	0.595526	0.0208392	NA
Lrrc75a	S1 A	0.691679	0.901828	0.507601	0.802206	-0.709947	0.999921	-0.369037	0.915885	1.74013	0.362453	NA
Mbp	S1 A	0.69133	0.613939	-1.02989	0.330302	-0.522346	0.999921	0.65967	0.467746	-0.0971487	0.959015	NA
Sp140	S1 A	0.691012	0.727345	-2.1282	0.0599674	-0.136705	0.999921	-0.755271	0.570546	-1.22367	0.431832	NA
Them7	S1 A	0.69037	0.000983139	0.0159607	0.949363	-0.0269347	0.999921	-0.210145	0.33123	0.598049	0.00655793	NA
Abcc9	S1 A	0.689725	0.689384	-0.849641	0.396839	-0.322542	0.999921	0.146143	0.932277	-0.248488	0.883977	NA
Pcdh7	S1 A	0.689516	0.00430671	-1.38644	1.01355e-11	-0.321283	0.999921	-0.309849	0.333434	-0.762256	0.00173117	NA
Ccng2	S1 A	0.689087	0.0248995	-0.0954192	0.76582	-0.116226	0.999921	-0.374246	0.34785	0.56407	0.131334	NA
Cdh1	S1 A	0.688251	0.00971767	-1.07442	2.5242e-07	-0.331624	0.999921	-0.89366	6.72442e-07	-0.229392	0.570471	NA
Mcc	S1 A	0.687256	0.873972	-2.21977	0.124385	-0.30728	0.999921	-1.30622	0.555973	-0.571383	0.856358	NA
Gm43696	S1 A	0.686952	0.0231333	0.198394	0.511066	0.615841	0.999921	-0.39279	0.321412	0.95043	0.00194584	NA
Fbxw4	S1 A	0.686866	0.0851184	0.185177	0.661264	-0.368091	0.999921	-0.324688	0.503662	0.881706	0.0105546	NA
Morn4	S1 A	0.686846	0.264235	0.146344	0.822009	-0.274095	0.999921	0.127489	0.885927	0.901724	0.0763375	NA
Tgtp1	S1 A	0.686576	0.606104	0.523017	0.73715	0.414862	0.999921	1.8474	0.439463	0.227907	0.85375	NA
P2ry6	S1 A	0.686143	0.899337	0.248948	0.920997	0.697086	0.999921	0.594258	0.828695	0.593944	0.84207	NA
Gm15498	S1 A	0.68614	0.926855	0.50848	0.863715	0.887581	0.999921	0.437785	0.913997	0.684877	0.858961	NA
Guca1a	S1 A	0.685118	0.913787	0	0	0.312879	0.999921	-0.180057	0.962714	0	0	NA
Dok2	S1 A	0.684641	0.92365	0.920864	0.723569	0.95791	0.999921	-0.0960547	0.983636	0.864141	0.784239	NA
Sema5b	S1 A	0.683018	0.366702	-1.37187	0.00535298	0.280468	0.999921	-1.17571	0.0364474	-0.867793	0.312728	NA
Zcwpw1	S1 A	0.682391	0.0372888	-0.898714	0.010934	-0.722381	0.44808	0.0278148	0.966785	-0.333587	0.535742	NA
9330162B11Rik	S1 A	0.682195	0.715138	-2.13014	0.0943304	-0.360894	0.999921	-1.22894	0.327021	-1.9537	0.244411	NA
Gng10	S1 A	0.682066	0.289034	0.455556	0.290538	0.210832	0.999921	-0.096637	0.913997	0.990679	0.0267415	NA
Elovl6	S1 A	0.681812	0.000333355	-1.00269	8.33846e-10	0.129677	0.999921	-0.571457	0.000747555	-0.423746	0.0968711	NA
0610025J13Rik	S1 A	0.681625	0.500426	-0.624876	0.28096	-0.43868	0.999921	0.218807	0.806124	-0.205523	0.853549	NA
A230087F16Rik	S1 A	0.680514	0.81088	-2.13433	0.148081	-0.865885	0.999921	-1.0043	0.567979	-1.49569	0.460759	NA
B3gat1	S1 A	0.680501	0.913123	0.13858	0.950375	-0.0776896	0.999921	0.421111	0.882084	1.91357	0.369507	NA
Siah2	S1 A	0.680134	0.00722729	0.0610866	0.816268	-0.11966	0.999921	-0.338969	0.0887853	0.647727	0.0128173	NA
Gm10076	S1 A	0.679789	0.857425	-2.91545	0.000871574	-0.407202	0.999921	0.707547	0.640887	-2.4406	0.0300266	NA
Tor4a	S1 A	0.679785	0.58906	-0.540035	0.506846	-0.0668347	0.999921	-0.225484	0.854717	0.250311	0.854326	NA
Llgl1	S1 A	0.679562	0.265315	0.299096	0.41078	-0.299636	0.999921	-0.471061	0.267221	1.1611	0.00457013	NA
Gm38025	S1 A	0.679487	0.901076	-1.00748	0.636821	-1.38449	0.999921	-0.556339	0.847264	0.14733	0.969375	NA
Gm43768	S1 A	0.679116	0.166972	-0.546192	0.205971	-0.0457852	0.999921	-0.469287	0.328752	0.222943	0.752626	NA
Ggt7	S1 A	0.678624	0.926855	0	0	-1.37002	0.999921	0	0	0	0	NA
Gm45447	S1 A	0.677567	0.811694	-1.39528	0.346578	-1.14207	0.999921	-0.42699	0.819179	-0.772468	0.749136	NA
Atxn10	S1 A	0.677375	0.00112114	-0.548235	0.000159519	-0.165849	0.999921	-0.237199	0.328752	0.0111216	0.978754	NA
Nnat	S1 A	0.676995	0.746561	-1.12949	0.322699	-1.15077	0.999921	-1.01703	0.422723	-0.315703	0.878577	NA
Slc39a11	S1 A	0.676447	0.109592	-0.638299	0.0361914	-0.243804	0.999921	-0.625347	0.0562678	0.0465699	0.949586	NA
Jade3	S1 A	0.676045	0.0829896	-0.907186	0.00235807	-0.53114	0.88609	-0.762903	0.0195672	-0.355015	0.438095	NA
Gm9908	S1 A	0.675932	0.855071	-1.15738	0.38958	0.136859	0.999921	-0.691533	0.683773	-0.185583	0.94597	NA
4933406C10Rik	S1 A	0.675288	0.823099	0.616271	0.547264	0.558825	0.999921	0.573445	0.694788	1.2219	0.220188	NA
Pik3r1	S1 A	0.674665	8.49555e-05	-0.937028	1.37804e-11	-0.251461	0.999921	-0.730879	3.83403e-05	-0.319025	0.164282	NA
Gm36723	S1 A	0.674524	0.909106	-1.41948	0.362558	-0.162319	0.999921	-0.199171	0.948773	-0.308173	0.937638	NA
Hoxb5	S1 A	0.674086	0.223575	0.0277096	0.953641	0.339224	0.999921	-0.334391	0.437946	0.874735	0.03159	NA
Gm39157	S1 A	0.673827	0.351415	-0.521905	0.149633	0.209547	0.999921	0.197524	0.700361	-0.200407	0.786659	NA
Zbtb18	S1 A	0.673731	0.000270867	-0.56135	0.00287268	-0.129687	0.999921	-0.616914	0.010145	0.0168282	0.971356	NA
Gm15627	S1 A	0.673652	0.691569	-1.05741	0.199725	-1.33513	0.977989	-0.629905	0.622471	0.124044	0.938916	NA
Slc19a3	S1 A	0.673405	0.085849	0.238713	0.488444	-0.0588284	0.999921	-0.574641	0.0920519	0.923346	0.00890766	NA
Gm48226	S1 A	0.673352	0.0221831	-0.329161	0.197186	0.103491	0.999921	-0.143699	0.69791	0.215737	0.592932	NA
Fbf1	S1 A	0.673305	0.0119908	-0.667405	0.00443343	-0.0699341	0.999921	-0.476798	0.0595097	0.00719362	0.989542	NA
Gm15651	S1 A	0.673101	0.117529	-0.385945	0.20488	0.131307	0.999921	-0.103539	0.838858	0.11035	0.860791	NA
Gm10433	S1 A	0.673085	0.861615	-0.698512	0.700244	-1.42174	0.999921	-0.687444	0.743047	-0.0985078	0.976687	NA
Slc16a6	S1 A	0.672655	0.068681	-0.76943	0.0146595	-0.157592	0.999921	-1.31768	3.3883e-09	-0.170527	0.827377	NA
Slc22a19	S1 A	0.672545	0.557498	-1.22273	0.0381298	0.109141	0.999921	0.243385	0.825157	-0.0594792	0.965526	NA
Zfp652	S1 A	0.672118	0.77642	-1.75452	0.182428	0.38919	0.999921	-0.356261	0.874231	-0.79531	0.636121	NA
Gm15337	S1 A	0.670938	0.784369	-2.05806	0.0899413	-1.10283	0.999921	-1.22133	0.319267	-0.756792	0.710391	NA
1700003E16Rik	S1 A	0.67085	0.649348	0.197705	0.855638	0.294419	0.999921	0.581036	0.586051	0.888519	0.342228	NA
C430042M11Rik	S1 A	0.670279	0.711452	-4.97088	0.000527092	-0.480222	0.999921	-6.12746	4.17734e-05	-4.13994	0.0156897	NA
Dock7	S1 A	0.670249	0.00212692	-0.964758	1.43829e-07	-0.107345	0.999921	-0.500758	0.0178784	-0.337023	0.237766	NA
Pllp	S1 A	0.669963	0.00677154	0.00573962	0.987973	0.429826	0.830657	-0.442227	0.0923139	0.598509	0.0478449	NA
Rasl11a	S1 A	0.669346	0.932062	0	0	0.903574	0.999921	-0.625652	0.912654	0.378556	0.936413	NA
Aifm3	S1 A	0.668768	0.0327853	-0.329356	0.27485	-0.331959	0.999921	-0.625567	0.0228303	0.251437	0.578987	NA
Aldh3b3	S1 A	0.668744	0.871315	-1.16517	0.450175	0.0318848	0.999921	-0.827983	0.746757	-0.193858	0.948055	NA
Nsd3	S1 A	0.668415	0.00235131	-0.672072	1.01441e-05	0.0259456	0.999921	-0.383026	0.0836793	-0.129497	0.660428	NA
Gm10681	S1 A	0.667927	0.88071	-1.75963	0.457462	-0.940207	0.999921	-1.3193	0.633357	-1.14331	0.71352	NA
9130019P16Rik	S1 A	0.667562	0.792998	-1.19953	0.32191	-1.11733	0.999921	-0.572917	0.714175	-0.446558	0.827019	NA
Hist2h3b	S1 A	0.667381	0.841295	0.95063	0.354302	-0.147943	0.999921	1.31212	0.198615	1.34439	0.230546	NA
F10	S1 A	0.665846	0.434169	-1.07999	0.084426	-0.562837	0.999921	-0.421731	0.680912	-0.426749	0.666613	NA
Arhgap26	S1 A	0.665661	0.00335396	-0.854506	1.64894e-07	0.128508	0.999921	-0.628875	0.0307907	-0.0956977	0.848615	NA
Gm47758	S1 A	0.664409	0.83789	-3.08783	0.0899056	-1.01889	0.999921	-2.22706	0.191475	-2.35608	0.301511	NA
Litaf	S1 A	0.664125	0.018849	-0.0816874	0.820195	0.0235004	0.999921	-0.152451	0.738607	0.604228	0.0368311	NA
Tap1	S1 A	0.664067	0.430482	0.0728253	0.929933	-0.147599	0.999921	0.81383	0.31853	0.819773	0.222881	NA
Ppat	S1 A	0.663395	0.00168256	-0.875145	6.68987e-08	-0.107631	0.999921	-0.640466	0.000714762	-0.406382	0.0317501	NA
Zfp983	S1 A	0.663349	0.177334	-0.0833461	0.866493	-0.423127	0.999921	-0.586204	0.138022	0.728611	0.0726847	NA
Jpx	S1 A	0.66317	0.00489154	-0.559951	0.0019557	0.23374	0.999921	-0.455939	0.016566	0.0528141	0.933809	NA
Irf6	S1 A	0.663156	0.00448773	-0.34197	0.107843	-0.0391945	0.999921	-0.508986	0.0342201	0.234763	0.524655	NA
Bard1	S1 A	0.66189	0.796302	-0.777894	0.562002	0.0181078	0.999921	-0.26174	0.893333	-0.161845	0.949548	NA
Ubr5	S1 A	0.661727	0.00260215	-1.09626	2.58199e-18	-0.158853	0.999921	-0.708148	8.89813e-08	-0.506462	0.0767902	NA
Serping1	S1 A	0.661636	0.920937	1.22496	0.654672	0	0	2.35722	0.279711	1.10146	0.709614	NA
Tiam1	S1 A	0.661164	0.909361	0	0	1.0271	0.999921	-1.66788	0.647867	0	0	NA
Mfsd6	S1 A	0.661111	0.248179	-0.665254	0.16496	-0.293458	0.999921	-0.664192	0.18466	0.158736	0.856235	NA
Prr11	S1 A	0.661063	0.916325	0	0	-1.157	0.999921	-0.404797	0.919531	0	0	NA
Rab27a	S1 A	0.660256	0.897607	-1.22658	0.656996	-1.16627	0.999921	0.346059	0.912941	-1.21671	0.709614	NA
Tcf7l1	S1 A	0.660018	0.790376	0.0276928	0.989167	0.653753	0.999921	-0.376531	0.851774	1.08359	0.450155	NA
Skida1	S1 A	0.659647	0.0285747	-0.759069	0.0046488	-0.0140817	0.999921	-0.366631	0.318465	-0.196287	0.677466	NA
Ppp1r15a	S1 A	0.659283	0.00440948	-0.617262	0.00818202	-0.705058	0.999921	-0.70113	0.0203668	-0.0103742	0.987579	NA
Slc38a1	S1 A	0.65915	0.908401	0	0	0	0	-1.34589	0.723393	-0.7775	0.863427	NA
Spats2l	S1 A	0.658435	0.0427404	-0.33767	0.272957	0.239153	0.999921	-0.420684	0.150579	0.180237	0.724431	NA
Gm29994	S1 A	0.658385	0.791514	-0.481737	0.704482	-1.15641	0.999921	-0.743846	0.617648	0.737028	0.609012	NA
Mir100hg	S1 A	0.658351	0.646601	-0.874165	0.241562	0.76821	0.922721	0.183792	0.858078	-0.697181	0.564524	NA
Gm44037	S1 A	0.657492	0.846664	0.965403	0.3853	1.40141	0.999921	0.259656	0.911226	1.67938	0.116891	NA
2310074N15Rik	S1 A	0.657139	0.929194	0.960796	0.638693	0.389753	0.999921	-0.348862	0.933868	1.35706	0.565692	NA
Slc17a3	S1 A	0.656036	5.9698e-06	-0.750045	3.13184e-10	0.102044	0.999921	-0.596541	4.3887e-07	-0.0868642	0.778922	NA
Plp1	S1 A	0.655631	0.044641	-0.0343979	0.936088	0.140584	0.999921	-0.281113	0.466097	0.6678	0.0380229	NA
Krt8	S1 A	0.654119	0.0764257	-0.81783	5.25366e-05	-1.31876	0.523629	-1.33193	1.83772e-10	-0.100932	0.848615	NA
Sct	S1 A	0.65327	0.825063	-0.88454	0.563952	-0.0346392	0.999921	-0.0692943	0.975926	-0.107068	0.967045	NA
Large2	S1 A	0.653223	0.0278737	0.282925	0.354826	0.329403	0.999921	-0.471462	0.148714	0.832124	0.0114232	NA
Zfp810	S1 A	0.652862	0.0337469	-0.378169	0.127542	-0.189524	0.999921	-0.482246	0.0375778	0.32783	0.433158	NA
Sema4d	S1 A	0.652212	0.0134263	-0.611225	0.00854617	-0.256374	0.999921	-0.392306	0.0471558	-0.164827	0.716086	NA
Nudt11	S1 A	0.651855	0.904769	0.681534	0.717614	0.727705	0.999921	0.120236	0.972411	1.46647	0.461035	NA
4933439C10Rik	S1 A	0.651851	0.0258123	-0.341533	0.256	0.100022	0.999921	-0.148064	0.726514	0.218939	0.604069	NA
Pacsin1	S1 A	0.651839	0.931107	0	0	0	0	0	0	0	0	NA
Gstt4	S1 A	0.651628	0.897939	0.34536	0.900508	-1.15272	0.999921	-1.096	0.724172	-0.118186	0.973789	NA
Hcls1	S1 A	0.650505	0.903283	-1.57112	0.452273	-1.10951	0.999921	-1.60778	0.553917	-1.11046	0.751775	NA
Gm14327	S1 A	0.650485	0.860902	-1.10741	0.49668	-0.196086	0.999921	0.514912	0.647867	-0.76492	0.565514	NA
Cldn1	S1 A	0.650279	0.0482271	-0.482852	0.080916	-0.194068	0.999921	-0.348158	0.201533	0.406828	0.256782	NA
Igkc	S1 A	0.649861	0.959132	-0.589802	0.811873	-1.17221	0.999921	-1.05872	0.704477	-1.84893	0.45477	NA
Trabd2b	S1 A	0.649829	4.35354e-06	-0.487143	0.000316683	-0.188255	0.999921	-0.364611	0.00751455	0.0804361	0.808923	NA
2010204K13Rik	S1 A	0.649635	0.0121345	-0.536128	0.00398163	-0.0784713	0.999921	-0.179555	0.58442	0.0138636	0.978754	NA
A930004D18Rik	S1 A	0.648425	0.246758	-0.471963	0.312496	0.0414537	0.999921	-0.200316	0.784747	0.0681184	0.938917	NA
Ccne2	S1 A	0.648276	0.302025	-0.827836	0.133746	-1.02385	0.643775	-0.548499	0.351005	-0.124591	0.913554	NA
Ehd4	S1 A	0.648174	0.891311	-3.02589	0.116332	-1.02113	0.999921	-1.37863	0.52234	-1.73689	0.516056	NA
Nrbp2	S1 A	0.648092	0.181984	0.081966	0.877893	-0.366563	0.999921	0.0979943	0.886664	0.77146	0.0833383	NA
B4galt4	S1 A	0.647538	0.306143	0.206349	0.681539	-0.36684	0.999921	-0.261613	0.695289	0.61465	0.243097	NA
Herc6	S1 A	0.646958	0.445544	-0.690939	0.255765	-0.899875	0.828482	0.532385	0.559809	-0.109231	0.930288	NA
Rgs6	S1 A	0.646733	0.909468	-1.81016	0.465472	-0.530169	0.999921	-1.10321	0.719329	-1.622	0.67952	NA
Zfp984	S1 A	0.646682	0.0579508	-1.34138	2.77459e-06	-0.600577	0.457059	-0.265574	0.491299	-0.631966	0.168252	NA
Sh3tc2	S1 A	0.646462	0.0156227	-0.512386	0.0177528	-0.179329	0.999921	-0.418865	0.0890728	0.198132	0.623972	NA
Slamf9	S1 A	0.646357	0.866014	-1.28265	0.522371	-1.22168	0.999921	0.225979	0.933228	-0.946768	0.721216	NA
Slc34a2	S1 A	0.646138	0.572524	-0.092163	0.930822	0.527256	0.999921	-0.247738	0.842599	0.789823	0.326341	NA
AU015336	S1 A	0.645995	0.0354817	-0.552738	0.0666524	-0.230632	0.999921	-0.747592	0.00232804	-0.0258534	0.973134	NA
Ostf1	S1 A	0.645863	0.00804553	-0.0490452	0.849805	0.0546938	0.999921	-0.187505	0.513068	0.44877	0.0655569	NA
Gm13625	S1 A	0.6456	0.738423	-1.34424	0.169226	-0.12996	0.999921	-0.344618	0.80658	-0.871354	0.579407	NA
Spo11	S1 A	0.64461	0.901828	-0.267254	0.889869	-0.317881	0.999921	-0.387137	0.894869	0.501045	0.831816	NA
Arhgef33	S1 A	0.644313	0.714848	-0.161351	0.892175	-0.406609	0.999921	0.241431	0.861336	0.299028	0.833991	NA
Ino80d	S1 A	0.643178	1.53711e-06	-0.916665	2.4762e-15	0.177657	0.999921	-0.437252	0.0032269	-0.3069	0.111803	NA
Ier5	S1 A	0.642484	0.0842991	0.0612604	0.930462	-0.67777	0.898748	-1.11659	0.0493677	0.999925	1.02542e-05	NA
Gm37850	S1 A	0.642304	0.701247	-2.34276	0.00672942	-0.65365	0.999921	-0.959317	0.32645	-1.43466	0.272005	NA
Gm44699	S1 A	0.642073	0.0526927	-0.939906	0.00198559	-0.721717	0.352686	-0.907143	0.00236027	-0.282199	0.592734	NA
Gm42941	S1 A	0.641361	0.00135786	-0.917463	4.81939e-05	0.105304	0.999921	-0.804679	0.00141658	-0.142843	0.774203	NA
Mast3	S1 A	0.64123	0.0176013	-0.674126	0.00832373	-0.985424	4.43576e-05	0.266997	0.467222	0.021425	0.976692	NA
Gm15491	S1 A	0.64119	0.797454	0.0221053	0.989676	0.0133782	0.999921	-0.114153	0.954465	0.342427	0.84106	NA
BC067074	S1 A	0.640811	0.485833	-0.690313	0.232649	-0.208955	0.999921	0.0226022	0.986125	-0.00759001	0.99342	NA
Gm49216	S1 A	0.640546	0.868174	-0.249092	0.904173	0.456377	0.999921	0.198222	0.936457	0.0548107	0.982744	NA
Schip1	S1 A	0.640027	0.00073099	0.00336186	0.992428	0.0108603	0.999921	-0.287396	0.235715	0.695133	0.00262094	NA
Slc25a19	S1 A	0.639376	0.00012166	-0.257403	0.159052	0.218886	0.999921	-0.627747	6.96044e-05	0.388717	0.0834613	NA
A430078I02Rik	S1 A	0.63918	0.499247	0.0984717	0.889696	0.0597568	0.999921	-0.0123499	0.99032	0.546805	0.454579	NA
Spag6l	S1 A	0.638556	0.468808	-0.944977	0.148081	-0.786069	0.999921	-1.39059	0.0238722	-0.261902	0.824687	NA
Rnf122	S1 A	0.638076	0.417787	-0.146455	0.823589	-0.148559	0.999921	-0.446351	0.558137	0.546595	0.423951	NA
Ptpn13	S1 A	0.637346	0.00448974	-0.743443	3.84223e-05	-0.0101346	0.999921	-0.525294	0.00932739	-0.0904201	0.859334	NA
Zfp455	S1 A	0.637299	0.761181	0.430647	0.677818	1.04521	0.928744	-0.060018	0.975018	0.87489	0.422798	NA
Celsr1	S1 A	0.637128	0.0264882	-0.762369	0.00686939	-0.112184	0.999921	-0.24295	0.500036	-0.0544471	0.936413	NA
Prob1	S1 A	0.636864	0.0215193	-0.511448	0.0355091	-0.253428	0.999921	-0.324586	0.371988	0.0628846	0.911616	NA
Coro2b	S1 A	0.63673	0.781549	-0.791717	0.47179	0.0929701	0.999921	0.511974	0.657111	-0.428602	0.803728	NA
Gm43948	S1 A	0.63642	0.789038	-0.696892	0.533341	-0.620402	0.999921	-0.178422	0.928828	-0.0070139	0.996752	NA
Pygm	S1 A	0.636366	0.897289	-1.12985	0.646854	0.0396582	0.999921	-0.270134	0.937239	-0.789688	0.80387	NA
Pkdrej	S1 A	0.635046	0.824932	-1.12306	0.420089	-1.69059	0.999921	-0.140695	0.952153	-0.341197	0.888997	NA
Tex22	S1 A	0.633551	0.902321	0.509188	0.760867	0.165509	0.999921	0.675447	0.743275	1.43434	0.405018	NA
Gm10575	S1 A	0.632782	0.891673	-0.912387	0.630244	-0.749655	0.999921	0.205814	0.944179	-0.409332	0.892134	NA
Arrdc3	S1 A	0.632284	0.0510859	-0.688437	0.129357	0.0382052	0.999921	-1.15627	9.60276e-08	0.162718	0.790825	NA
Igtp	S1 A	0.631391	0.217779	0.373082	0.677165	-0.577853	0.848036	1.20009	0.42788	0.473699	0.316997	NA
Pclaf	S1 A	0.631004	0.789038	-1.08521	0.261071	-0.507664	0.999921	-1.15264	0.297202	0.120724	0.952941	NA
Gm16066	S1 A	0.629883	0.921015	-1.76973	0.4648	-0.610264	0.999921	-1.27043	0.677985	-0.140563	0.975651	NA
Gm5784	S1 A	0.629661	0.862709	0.109831	0.943076	-0.0470574	0.999921	-0.0709065	0.976192	0.488507	0.794827	NA
Lgr4	S1 A	0.62938	6.82436e-06	-0.752572	8.16264e-12	-0.141728	0.999921	-0.455059	0.0037883	-0.125313	0.62206	NA
Gm26802	S1 A	0.629267	0.76666	-1.54383	0.190324	-0.813098	0.999921	-1.30517	0.301775	-0.714768	0.71724	NA
Map3k21	S1 A	0.629165	0.169994	-0.373132	0.31746	-0.133106	0.999921	-0.316944	0.553737	0.194603	0.722532	NA
9230116N13Rik	S1 A	0.629105	0.719593	-0.362097	0.717292	-0.0888189	0.999921	0.243119	0.855278	0.112013	0.945004	NA
Junb	S1 A	0.628917	0.119021	-0.931909	2.29574e-07	-1.12591	0.999921	-0.676443	0.343142	-0.205139	0.728326	NA
Gm43061	S1 A	0.628904	0.612188	-0.463573	0.574349	-0.142105	0.999921	-0.363148	0.750453	0.061937	0.968152	NA
Slc35a3	S1 A	0.628864	2.39125e-06	-0.653068	2.15112e-06	-0.139874	0.999921	-0.647325	2.48171e-05	-0.0875515	0.77979	NA
Aif1l	S1 A	0.628544	0.0203273	-0.107993	0.710345	0.381273	0.499599	-0.2901	0.27815	0.423285	0.217162	NA
Gm48855	S1 A	0.627519	0.420095	-0.789075	0.122702	-0.730158	0.967387	0.467447	0.378239	-0.342213	0.688681	NA
Rin2	S1 A	0.627491	0.000130567	-0.587273	1.63727e-05	-0.0276027	0.999921	-0.511911	0.000566701	-0.0144542	0.973031	NA
Atg4c	S1 A	0.627462	0.00890208	-0.505668	0.0362533	-0.175946	0.999921	-0.677009	0.00748607	0.123281	0.79796	NA
Gm48702	S1 A	0.626188	0.687444	-0.613326	0.459337	-0.292013	0.999921	0.085883	0.953418	0.282804	0.83303	NA
Trim7	S1 A	0.625854	0.00265878	-0.382131	0.0731602	0.221793	0.999921	-0.420721	0.00806143	0.185747	0.641352	NA
Anxa3	S1 A	0.625783	0.929744	0	0	0	0	-1.14423	0.784709	0	0	NA
Gm8098	S1 A	0.625655	0.765279	-0.311723	0.791857	-0.225383	0.999921	0.250341	0.872608	0.319478	0.842372	NA
Rps6ka1	S1 A	0.625645	0.0615112	-0.408074	0.211168	-0.694552	0.511313	0.163101	0.759797	0.0973939	0.868906	NA
Trim16	S1 A	0.625013	0.938845	0	0	0	0	0	0	0	0	NA
Veph1	S1 A	0.624983	0.000383149	-1.01007	2.31574e-12	-0.133385	0.999921	-0.505467	0.00172937	-0.419226	0.112202	NA
A430073D23Rik	S1 A	0.624936	0.901828	-0.641872	0.718528	0.0632835	0.999921	0.809899	0.657254	0.327536	0.915664	NA
Rccd1	S1 A	0.624545	0.178992	0.0238219	0.964806	-0.18046	0.999921	-0.58713	0.166658	0.670592	0.125197	NA
Pvr	S1 A	0.624479	0.044641	-0.731908	0.010565	-0.206471	0.999921	-0.197086	0.670195	-0.0557081	0.931806	NA
5031434O11Rik	S1 A	0.623963	0.871218	0.365733	0.862034	-0.106077	0.999921	-0.775699	0.768143	1.28408	0.458022	NA
Rabggtb	S1 A	0.623815	0.0477895	0.204297	0.331505	-0.156026	0.999921	-0.345477	0.16138	0.86857	0.00099581	NA
Adgrl2	S1 A	0.623693	0.00104919	-0.611198	0.000811912	0.140162	0.999921	-0.673989	0.00017741	-0.0563538	0.893256	NA
Fpgs	S1 A	0.623679	0.000509944	-0.289991	0.150693	-0.53627	0.222478	-0.0964042	0.754917	0.38995	0.114206	NA
Igf1r	S1 A	0.623528	0.000370429	-0.503979	0.000198337	0.0895533	0.999921	-0.185569	0.532326	0.0548814	0.898343	NA
Degs2	S1 A	0.623494	0.300097	0.457741	0.0732441	-0.55724	0.735154	-0.000645781	0.999303	1.04426	0.0090754	NA
Gm49164	S1 A	0.622824	0.879503	0.200999	0.93082	-0.181015	0.999921	-0.846801	0.742371	0.149128	0.960596	NA
Gm35315	S1 A	0.622539	0.733333	-0.0633456	0.960259	-0.109021	0.999921	0.566481	0.627727	0.330066	0.807335	NA
Gm3854	S1 A	0.621745	0.724844	0.299244	0.77629	-0.283477	0.999921	-0.335073	0.829019	0.849976	0.39663	NA
Tfap4	S1 A	0.621613	0.184768	0.125653	0.812201	0.163748	0.999921	0.243598	0.639972	0.868448	0.0438329	NA
P2rx5	S1 A	0.620807	0.707043	-0.0926658	0.933706	-0.0543688	0.999921	-0.0840771	0.960059	0.776457	0.439536	NA
Glb1l2	S1 A	0.620523	0.000184207	-0.304637	0.108922	0.0759159	0.999921	-0.239396	0.199287	0.394317	0.102024	NA
9530080O11Rik	S1 A	0.620271	0.851312	-0.245077	0.886658	0.711783	0.999921	0.314728	0.889215	0.198616	0.936413	NA
Tead1	S1 A	0.618897	0.000337054	-0.652822	0.000543716	0.165272	0.999921	-0.628825	0.000548528	-0.0531852	0.924263	NA
Serpinh1	S1 A	0.61884	0.0377562	-0.55984	0.275887	-0.322343	0.999921	-1.28846	9.59084e-08	0.0487694	0.940296	NA
Plaat3	S1 A	0.618724	0.115365	-1.01416	0.00137885	-0.299835	0.999921	0.412463	0.368813	-0.463979	0.359319	NA
Capn5	S1 A	0.61851	0.892247	-0.752519	0.667462	-1.13243	0.999921	-0.0353262	0.989047	-0.249551	0.930623	NA
Tspan17	S1 A	0.618352	0.637339	-0.658032	0.386603	0.17265	0.999921	-0.835939	0.327595	-0.0288866	0.983627	NA
Gm42596	S1 A	0.618286	0.915197	-0.213122	0.929329	0.1907	0.999921	-0.291377	0.934729	0.845992	0.739059	NA
Sowahb	S1 A	0.618045	0.0247346	-0.273501	0.333101	-0.847109	0.522887	-0.279858	0.409928	0.258935	0.477763	NA
Ide	S1 A	0.617642	0.011137	-0.57679	0.017061	-0.308129	0.999921	-0.565949	0.00722298	-0.0615419	0.908918	NA
Col4a2	S1 A	0.616748	0.00513461	-1.04577	1.79993e-10	-0.192487	0.999921	-0.73698	1.37617e-06	-0.37798	0.301347	NA
Pcdhb14	S1 A	0.616417	0.924891	0	0	0	0	-0.484916	0.915646	-0.476991	0.913792	NA
Tmem255a	S1 A	0.616139	0.78966	-1.31703	0.248006	-0.743271	0.999921	-0.856556	0.537684	-0.565375	0.75912	NA
Csgalnact1	S1 A	0.616128	0.883658	-0.287804	0.595127	-0.653208	0.999921	-0.885894	0.164172	-0.79735	0.717852	NA
Map4k4	S1 A	0.616032	0.125596	-1.09005	0.000218701	-0.0576184	0.999921	-0.813747	0.000218378	-0.190425	0.733308	NA
Gm48935	S1 A	0.615553	0.933695	0	0	0	0	0	0	-0.051791	0.990499	NA
Nfatc2	S1 A	0.615445	0.507765	0.230679	0.801186	0.260078	0.999921	-0.594583	0.564041	0.66833	0.413107	NA
Gm16984	S1 A	0.614025	0.293121	-0.386725	0.419135	-0.138035	0.999921	-0.776006	0.145796	0.252224	0.740525	NA
Gm45645	S1 A	0.613983	0.322927	-0.542654	0.155653	0.165054	0.999921	-0.341015	0.4561	-0.35236	0.586805	NA
Mroh3	S1 A	0.61398	0.931107	0.377697	0.87477	0.258897	0.999921	0.300008	0.943751	1.03913	0.695222	NA
Gm15234	S1 A	0.613818	0.403843	-1.37096	0.00780483	-0.436936	0.999921	-0.21869	0.795768	-0.80484	0.211647	NA
Gm31517	S1 A	0.613726	0.934045	0	0	1.08332	0.999921	-0.697278	0.844518	-1.5516	0.647082	NA
Ckb	S1 A	0.613275	0.67699	-2.76248	0.0204425	-1.81569	0.774048	-0.842345	0.547829	-2.77006	0.0408327	NA
C1qtnf4	S1 A	0.613257	0.424786	-0.26673	0.716064	-0.592686	0.999921	0.0758109	0.947672	0.256539	0.784649	NA
Doc2g	S1 A	0.612729	0.281358	-0.200191	0.692442	0.132479	0.999921	-0.489371	0.388285	0.464954	0.457407	NA
Rlf	S1 A	0.612362	2.03339e-06	-0.777395	1.25251e-09	-0.733127	0.00922173	-0.121381	0.627727	-0.163916	0.537851	NA
Nutf2	S1 A	0.611524	0.665075	-1.98852	0.0212542	0.201574	0.999921	0.18943	0.891867	-1.74025	0.0881262	NA
Lat2	S1 A	0.611379	0.814651	0.303656	0.807983	-0.179237	0.999921	-0.448501	0.801863	0.70947	0.58768	NA
Gm47467	S1 A	0.610997	0.576479	-1.96865	0.00550444	-0.40085	0.999921	-0.104234	0.932277	-1.49194	0.114584	NA
Gm35986	S1 A	0.610276	0.928137	0	0	0.347187	0.999921	-0.454925	0.912654	-0.42495	0.921058	NA
Kcnrg	S1 A	0.6102	0.811694	-1.15838	0.303018	0.302461	0.999921	-0.708517	0.645961	-0.776409	0.620531	NA
Gm11491	S1 A	0.609937	0.840767	-1.48341	0.238008	-1.31324	0.999921	-0.563162	0.762865	-0.857857	0.668831	NA
Plekha5	S1 A	0.609389	0.00133323	-0.38488	0.0464377	-0.176116	0.999921	-0.383684	0.0296022	0.208958	0.549451	NA
4632428C04Rik	S1 A	0.608614	0.799256	-0.643108	0.485753	0.00185359	0.999921	-0.407441	0.803415	-0.134883	0.941056	NA
4930523C07Rik	S1 A	0.608324	0.841295	-1.85974	0.188216	-1.18752	0.999921	-0.753553	0.667559	-1.03516	0.626722	NA
Vmn1r88	S1 A	0.608085	0.940801	0.713305	0.77629	0	0	-0.236012	0.96114	1.12395	0.683494	NA
Fam107a	S1 A	0.607748	0.212701	0.0723167	0.926948	-0.430281	0.999921	1.45234	3.37981e-07	0.22415	0.776214	NA
Slc16a14	S1 A	0.607702	0.192797	-0.813408	0.000864126	-0.124923	0.999921	-0.416775	0.650865	-0.466565	0.285274	NA
Gm13889	S1 A	0.607691	0.882638	0.84985	0.493686	0.236645	0.999921	0.353272	0.87054	2.02866	0.0791984	NA
Gm13166	S1 A	0.607074	0.815148	0.660485	0.430395	0.0646403	0.999921	-1.38235	0.162876	1.43079	0.0919225	NA
Arhgap32	S1 A	0.606817	0.000237989	-0.936867	7.96275e-11	-0.244107	0.999921	-0.588124	4.49437e-06	-0.303438	0.309155	NA
Dclre1b	S1 A	0.606339	0.127744	-0.350041	0.317862	-0.0900707	0.999921	-0.293238	0.512355	0.28892	0.564643	NA
Abca2	S1 A	0.606269	0.041619	-0.106658	0.766047	0.112931	0.999921	-0.250227	0.448793	0.635044	0.0503447	NA
Hoxa2	S1 A	0.606258	0.649358	-0.256098	0.786463	0.0891076	0.999921	-0.12048	0.930848	0.409967	0.730168	NA
Gm29650	S1 A	0.605672	0.882638	0.853856	0.244045	-0.0647947	0.999921	-0.0351494	0.987464	1.38864	0.123132	NA
Mir155hg	S1 A	0.603615	0.940441	0.217385	0.949794	1.46454	0.999921	0.0955622	0.984202	0.299142	0.945965	NA
6030445D17Rik	S1 A	0.603505	0.932062	-1.09797	0.702407	0.351317	0.999921	-1.73878	0.660372	0.51778	0.900259	NA
Uckl1os	S1 A	0.603198	0.848076	-0.579066	0.701192	-1.26024	0.999921	-0.213436	0.924024	-0.209825	0.930288	NA
A330041J22Rik	S1 A	0.602302	0.759908	-1.61658	0.0504779	-0.297556	0.999921	-0.586088	0.65949	-0.687329	0.623972	NA
A330048O09Rik	S1 A	0.599997	0.855164	-0.906463	0.535144	0.795993	0.999921	0.935205	0.437946	-0.613769	0.771976	NA
Ccdc125	S1 A	0.599915	0.248722	-0.327225	0.468196	0.00273035	0.999921	-0.41727	0.409928	0.280108	0.675695	NA
Zcwpw2	S1 A	0.598927	0.66791	-0.485784	0.613441	-1.46988	0.767266	0.00140375	0.999303	0.134931	0.931577	NA
Vangl2	S1 A	0.598653	0.561145	-0.234831	0.771956	-0.124635	0.999921	-0.174066	0.872608	0.604291	0.423951	NA
Wwc1	S1 A	0.596647	0.00112547	-0.670198	1.02019e-07	-0.175075	0.999921	-0.154975	0.541738	-0.145333	0.636264	NA
Cachd1	S1 A	0.59635	0.00128571	-0.732878	2.02223e-05	-0.0285398	0.999921	-0.415996	0.107244	-0.190388	0.544563	NA
4931414P19Rik	S1 A	0.595638	0.251233	0.0799542	0.881723	-0.139741	0.999921	-0.446469	0.362745	0.685606	0.112068	NA
Insc	S1 A	0.595	0.196032	0.19023	0.514909	0.102067	0.999921	-0.913328	0.00688858	1.01546	0.00202021	NA
Pitpnc1	S1 A	0.594924	0.00617925	-0.616943	0.0017843	0.135427	0.999921	-0.261357	0.304732	-0.16052	0.694598	NA
2310014F06Rik	S1 A	0.594417	0.355212	-0.0971463	0.888614	0.287711	0.999921	-0.150821	0.844996	0.349227	0.623371	NA
A730020M07Rik	S1 A	0.594204	0.659253	-0.563065	0.412739	-0.0374908	0.999921	-0.0744026	0.956668	-0.0920099	0.948055	NA
Incenp	S1 A	0.593889	0.406608	-0.148716	0.794303	-0.659299	0.999921	-0.496658	0.513574	0.655315	0.21131	NA
Shisa7	S1 A	0.593541	0.0685217	-0.290575	0.386943	0.139701	0.999921	0.221242	0.628953	0.308023	0.458366	NA
AC149090.1	S1 A	0.593315	0.0243455	-0.172608	0.495933	-0.184958	0.999921	-0.336886	0.243664	0.451321	0.0301475	NA
Fam234b	S1 A	0.5932	0.751878	-0.677672	0.545937	-0.642428	0.999921	-1.43042	0.211676	0.192249	0.917208	NA
Phlda1	S1 A	0.593091	0.638062	-0.530435	0.406579	-0.768543	0.999921	-2.08296	0.00297796	-0.211431	0.868718	NA
Snhg8	S1 A	0.592792	0.575785	-0.177606	0.540488	0.164059	0.999921	0.0227437	0.960121	0.372571	0.72742	NA
Gm33054	S1 A	0.592693	0.780941	-0.236706	0.817866	0.291378	0.999921	-0.255438	0.869337	0.307241	0.823725	NA
Parp9	S1 A	0.592401	0.046495	-0.350776	0.287025	-0.368083	0.999921	0.394796	0.29842	0.170199	0.759166	NA
Srd5a2	S1 A	0.592084	0.423405	0.160093	0.783488	0.0368682	0.999921	0.206778	0.801863	0.969668	0.0204682	NA
Cldn6	S1 A	0.591417	0.893119	-0.347222	0.848737	0.254584	0.999921	-0.553309	0.832503	0.331612	0.895564	NA
Gm28874	S1 A	0.591385	0.848094	-0.0585018	0.964922	0.391267	0.999921	-0.00959023	0.995912	0.42758	0.808491	NA
Zfp991	S1 A	0.591298	0.175327	-2.29431	2.32447e-07	-1.18624	0.0957832	-0.690892	0.0540366	-1.69096	0.00660875	NA
1700055D18Rik	S1 A	0.591266	0.280001	-0.19011	0.697256	0.243834	0.999921	0.230715	0.692157	0.345052	0.484659	NA
Atp1a1	S1 A	0.590935	0.000145045	-0.864609	2.71215e-16	-0.0849847	0.999921	-0.560173	2.37533e-06	-0.228098	0.310168	NA
Mmp11	S1 A	0.590783	0.883528	-0.306898	0.882645	-0.0460533	0.999921	-0.287342	0.914871	-0.26935	0.921058	NA
Gm33050	S1 A	0.590599	0.821435	0.235812	0.820195	0.565178	0.999921	-0.218857	0.911902	0.957188	0.357064	NA
Resf1	S1 A	0.590468	0.0123222	-0.541425	0.0121376	0.10255	0.999921	-0.178889	0.61916	-0.0282857	0.966264	NA
St6galnac6	S1 A	0.589679	0.901828	0.21417	0.924964	-0.3723	0.999921	-0.775637	0.782695	0.816665	0.730168	NA
Cenpu	S1 A	0.589197	0.663787	-0.658916	0.386749	-0.161659	0.999921	-0.286446	0.799471	0.158321	0.911616	NA
Gm48770	S1 A	0.589107	0.843896	-0.718072	0.474042	-0.780196	0.999921	-1.05206	0.385057	0.219642	0.92439	NA
4931431C16Rik	S1 A	0.588996	0.902178	-0.969197	0.591266	-0.0119572	0.999921	0.654626	0.754248	-0.0383974	0.989428	NA
Trak2	S1 A	0.588666	0.00787993	-1.12227	1.2411e-15	-0.218508	0.999921	-0.628774	6.72442e-07	-0.545869	0.0559635	NA
Myef2	S1 A	0.588534	0.174196	-0.583253	0.00127886	-0.11652	0.999921	-0.777597	5.31889e-06	0.227707	0.650404	NA
E330013P04Rik	S1 A	0.588472	0.925481	-1.30445	0.600661	0	0	-0.0210397	0.995566	-0.483842	0.909109	NA
1700007K13Rik	S1 A	0.587577	0.807685	0.558525	0.522065	0.199251	0.999921	-0.537341	0.723393	1.44698	0.0850791	NA
Aebp2	S1 A	0.587439	3.40494e-05	-0.629725	1.27003e-06	-0.206338	0.999921	-0.434638	0.00347703	-0.0383748	0.921223	NA
Gm10634	S1 A	0.587234	0.906358	-1.14255	0.565996	-0.584559	0.999921	0.0192772	0.995391	-0.463532	0.898873	NA
Gm16287	S1 A	0.586015	0.76786	-0.58147	0.578378	0.880941	0.999921	-0.740938	0.557367	0.199819	0.897778	NA
Eno3	S1 A	0.58596	0.495614	-0.248782	0.728483	-0.516257	0.999921	-0.274504	0.755778	0.288971	0.752662	NA
Crppa	S1 A	0.585618	0.248187	-1.07517	0.00286588	-0.193077	0.999921	-0.325186	0.499568	-0.352313	0.540435	NA
Papss1	S1 A	0.58538	0.0308061	-0.164214	0.473492	0.00493669	0.999921	-0.140028	0.714661	0.490803	0.0805014	NA
2310043M15Rik	S1 A	0.585207	0.899337	-0.869793	0.6789	-1.19883	0.999921	-0.111457	0.972311	0.215245	0.949113	NA
Zfp493	S1 A	0.585016	0.499777	-0.667522	0.276076	-0.689001	0.999921	-0.439943	0.560432	0.0375632	0.975165	NA
Gm30015	S1 A	0.584813	0.305024	-0.0332378	0.958127	0.102903	0.999921	0.072123	0.933868	0.540073	0.298648	NA
1700125G22Rik	S1 A	0.584357	0.654624	-0.735353	0.34147	0.136018	0.999921	-0.631295	0.494326	-0.27551	0.818663	NA
Pgm1	S1 A	0.583193	0.000495464	-0.706237	1.64171e-06	-0.761659	7.96987e-06	0.254745	0.146732	-0.106091	0.767335	NA
Csf1r	S1 A	0.582926	0.255079	-0.45363	0.297214	-0.27642	0.999921	-1.46988	0.000190933	0.299495	0.650404	NA
AC154200.1	S1 A	0.58289	0.921015	0	0	0	0	-1.18925	0.686332	-1.88018	0.6037	NA
Idua	S1 A	0.582761	0.54082	-0.427919	0.622974	-0.483424	0.999921	-0.325406	0.730006	-0.152537	0.909109	NA
Gm10425	S1 A	0.582689	0.884124	-1.91296	0.231697	-0.138482	0.999921	-0.877032	0.692686	-0.580347	0.833991	NA
Hist1h3c	S1 A	0.58261	0.936718	0	0	-0.36755	0.999921	-0.709374	0.865713	-0.429835	0.928064	NA
Fignl1	S1 A	0.582294	0.882352	-2.46119	0.151292	-0.371024	0.999921	-0.678597	0.756248	-1.43721	0.54813	NA
Gm26692	S1 A	0.581944	0.936171	0	0	-0.61395	0.999921	-1.40576	0.723778	0	0	NA
Hoxb3	S1 A	0.581061	0.151666	-0.255162	0.494542	0.503649	0.999921	-0.217047	0.667559	0.365801	0.352197	NA
Slc22a26	S1 A	0.580904	0.781549	-1.98745	0.0946266	-0.727912	0.999921	-0.0952749	0.959578	-1.63802	0.248107	NA
Spin4	S1 A	0.580571	0.740675	-0.539436	0.640081	-0.62854	0.999921	-0.704834	0.584621	0.172673	0.919497	NA
Zc3hav1l	S1 A	0.579936	0.620787	0.0241982	0.978752	-0.191761	0.999921	-0.211533	0.845148	0.46313	0.621258	NA
Ugt2a3	S1 A	0.579936	0.421998	-0.551334	0.195008	-0.660081	0.999921	0.21526	0.757044	0.171928	0.80953	NA
Fam220a	S1 A	0.579646	0.851555	0.452478	0.70202	-0.270894	0.999921	-0.00665127	0.997722	0.880958	0.46988	NA
Gm5914	S1 A	0.579604	0.550204	-0.153468	0.848524	0.264624	0.999921	0.195446	0.843518	0.318546	0.718406	NA
Glt28d2	S1 A	0.578418	0.434721	-0.591158	0.205815	0.0018782	0.999921	-0.530367	0.32724	-0.0232745	0.981736	NA
Syce2	S1 A	0.578045	0.492868	-0.185632	0.776825	-0.429236	0.999921	0.672831	0.141407	0.239525	0.772083	NA
Mageb16	S1 A	0.577876	0.835499	-0.128158	0.927589	-1.202	0.999921	-0.708077	0.628352	0.0412641	0.983423	NA
Tle2	S1 A	0.577825	0.928933	0.461603	0.885089	1.41693	0.999921	0.674121	0.834447	0.570684	0.875873	NA
Mtbp	S1 A	0.577696	0.227321	-0.289946	0.514909	-0.082034	0.999921	-0.731648	0.0873324	0.341273	0.54365	NA
Slc4a4	S1 A	0.577578	0.000301541	-0.946819	9.42133e-20	-0.0201224	0.999921	-0.550062	5.91083e-06	-0.346498	0.0614274	NA
Rps6ka2	S1 A	0.577464	0.652769	-0.746802	0.398104	0.381987	0.999921	-0.0460487	0.974833	-0.392484	0.763465	NA
Trp53i13	S1 A	0.577103	0.406908	0.229454	0.6637	0.0701943	0.999921	-0.124487	0.877123	1.01476	0.0151339	NA
Mmrn2	S1 A	0.576977	0.91698	-1.40259	0.491381	-0.405337	0.999921	0.441128	0.87227	0.017863	0.996251	NA
4930502E18Rik	S1 A	0.576579	0.717752	-1.41624	0.00856417	-2.11488	0.0590841	0.819081	0.189919	-1.04304	0.157831	NA
Galns	S1 A	0.576132	0.0860963	-0.258994	0.30417	-0.347596	0.967387	-0.101937	0.821563	0.21496	0.626722	NA
Gm15408	S1 A	0.576035	0.712928	-0.679843	0.418027	-0.478012	0.999921	-0.4447	0.732814	-0.0593991	0.970756	NA
Csf2ra	S1 A	0.575955	0.472385	0.0242276	0.968336	-0.572735	0.999921	-0.3246	0.606897	0.87736	0.0589292	NA
Mettl8	S1 A	0.575539	0.0362623	-0.653261	0.00106532	-0.235711	0.999921	-0.649112	0.00064549	-0.199728	0.598441	NA
Rpl3l	S1 A	0.575346	0.919483	0.122213	0.948659	-0.671942	0.999921	-0.649036	0.814608	0.323705	0.905036	NA
Cnksr1	S1 A	0.575338	0.508225	0.536331	0.161501	-0.0908191	0.999921	0.356004	0.457034	0.893821	0.0748487	NA
Map2k1	S1 A	0.574976	0.00938041	0.113209	0.650265	-0.54412	0.654607	0.121545	0.720401	0.724667	0.00241037	NA
Fyb2	S1 A	0.574896	0.472888	-1.21248	0.0175008	-0.181746	0.999921	-0.607049	0.296051	-0.395193	0.600333	NA
Rell1	S1 A	0.574866	0.522205	-1.54468	0.00973092	-0.919087	0.847817	-0.215243	0.825531	-1.11014	0.134791	NA
Dcst1	S1 A	0.574439	0.743051	-0.425208	0.583873	-0.121191	0.999921	-0.393001	0.736239	0.390137	0.730574	NA
Nek11	S1 A	0.574226	0.918169	-0.554023	0.82723	0.403532	0.999921	0.346312	0.916938	-0.114753	0.975203	NA
Ankrd45	S1 A	0.57407	0.83685	0.519717	0.677165	0.186582	0.999921	1.09876	0.274847	1.34138	0.238486	NA
Ascl4	S1 A	0.573756	0.887492	0.221828	0.907718	0.894051	0.999921	0.282616	0.912586	0.617795	0.762785	NA
Syne2	S1 A	0.573597	0.0310254	-1.22244	2.07358e-15	-0.369846	0.802317	-0.409759	0.0693389	-0.790246	0.00765005	NA
Gm50431	S1 A	0.573321	0.497823	-0.323168	0.621089	0.159251	0.999921	-0.271876	0.757405	0.344122	0.667704	NA
Ncald	S1 A	0.573247	0.00102402	-0.550929	0.00313036	-0.121303	0.999921	-0.334717	0.107828	0.0638958	0.888143	NA
Narf	S1 A	0.573041	0.00212286	-1.36991	5.25211e-17	-1.01003	3.58476e-11	0.228872	0.252572	-0.818	0.00297188	NA
Socs3	S1 A	0.572714	0.781549	-0.413026	0.709449	-0.652379	0.999921	-0.280061	0.856092	0.388395	0.79786	NA
Tnfrsf12a	S1 A	0.572566	0.0972718	-0.744618	0.00298045	-0.859901	0.539005	-0.901315	0.00650972	-0.201857	0.56882	NA
Gm49479	S1 A	0.571484	0.812195	-0.222781	0.863678	-0.783609	0.999921	-0.40225	0.806124	0.41464	0.797975	NA
Gm48530	S1 A	0.571474	0.897247	-1.6504	0.404859	0.265079	0.999921	0.071591	0.982037	-1.13052	0.695862	NA
Irf2bpl	S1 A	0.571248	0.121534	-0.569903	0.00281218	-0.185779	0.999921	-0.635558	0.000633427	-0.0146439	0.982516	NA
6330403L08Rik	S1 A	0.571243	0.199009	-0.513592	0.127264	-0.0774217	0.999921	-0.138255	0.811474	0.00192415	0.997706	NA
Ddhd1	S1 A	0.570687	0.0693944	-0.14407	0.530026	-0.0644707	0.999921	-0.526581	0.0866051	0.611939	0.0327252	NA
Gm12843	S1 A	0.570434	0.932062	-0.516771	0.859051	0.914416	0.999921	-0.104935	0.981553	-0.488868	0.898711	NA
Mapkapk2	S1 A	0.570429	0.0158052	-0.25238	0.193446	-0.275103	0.999921	-0.329268	0.13177	0.361109	0.18499	NA
Hmmr	S1 A	0.570004	0.91591	-0.617082	0.70202	1.41962	0.999921	0.0452045	0.988172	0.714751	0.766015	NA
Cd82	S1 A	0.568752	0.230581	-0.532079	0.174718	-0.443766	0.999921	0.00257645	0.997322	0.0167108	0.982516	NA
Rps15a	S1 A	0.568675	0.0702996	-0.260259	0.04348	0.0235329	0.999921	-0.0433711	0.858475	0.205216	0.662253	NA
Hoxc4	S1 A	0.567895	0.309942	-0.276502	0.511009	0.545082	0.983542	0.272035	0.6106	0.264979	0.684531	NA
Misp	S1 A	0.567217	0.427237	-0.256412	0.628439	-0.240583	0.999921	0.222885	0.74208	0.161639	0.831371	NA
Tmppe	S1 A	0.567087	0.649358	-1.25003	0.0176263	-0.486658	0.999921	-0.755496	0.239709	-0.809101	0.295473	NA
Sucnr1	S1 A	0.566517	0.136204	0.275826	0.139253	0.11322	0.999921	-0.136128	0.716831	0.851658	0.00661221	NA
Loxl4	S1 A	0.56621	0.838958	-2.31942	0.0351427	-0.241263	0.999921	-1.06077	0.428684	-0.898834	0.61846	NA
Hist1h4h	S1 A	0.566087	0.495286	-0.183388	0.84202	-0.0429318	0.999921	0.056469	0.948095	0.658968	0.279334	NA
B3gnt3	S1 A	0.565612	0.911563	-0.222404	0.891385	0.0363761	0.999921	-2.03485	0.311117	0.380893	0.868766	NA
Gm16740	S1 A	0.565156	0.712218	-0.212884	0.808918	-0.199847	0.999921	0.171942	0.895209	0.196154	0.878753	NA
Zglp1	S1 A	0.56512	0.901828	-0.349155	0.890395	-0.777201	0.999921	-0.208688	0.946929	-1.00058	0.693519	NA
Efna4	S1 A	0.565024	0.909502	-0.608877	0.795385	0.0710892	0.999921	0.474555	0.854759	0.0423935	0.989124	NA
Epdr1	S1 A	0.564934	0.596326	-0.545105	0.342595	-0.728782	0.999921	-0.600943	0.506824	-0.10863	0.920802	NA
Bnip1	S1 A	0.564336	0.0235343	-0.489509	0.0374481	-0.242735	0.999921	-0.0943893	0.825425	0.131458	0.749956	NA
Rora	S1 A	0.563956	0.0162436	-0.583043	4.03031e-06	-0.239612	0.999921	0.0633145	0.820147	-0.124971	0.730591	NA
Gm14391	S1 A	0.563932	0.52412	-0.422583	0.499501	-0.0584376	0.999921	-0.0443707	0.967357	0.133235	0.902746	NA
Tgfb1	S1 A	0.563849	0.841295	-0.15981	0.910009	-1.03137	0.999921	-0.313662	0.858163	0.76951	0.580622	NA
Prickle3	S1 A	0.563558	0.152419	-0.159706	0.705725	-0.247115	0.999921	-0.290571	0.541001	0.450424	0.279015	NA
Gm47469	S1 A	0.562817	0.571646	-0.454432	0.527567	-0.105505	0.999921	0.0669671	0.956863	0.0368399	0.97716	NA
Gm4673	S1 A	0.562424	0.105507	0.022342	0.960817	0.103981	0.999921	0.710624	0.00367022	0.56346	0.112913	NA
Adam15	S1 A	0.562379	0.147919	-0.426632	0.13414	-0.174212	0.999921	-0.37201	0.336835	0.282452	0.504161	NA
Cblb	S1 A	0.561748	0.0980797	-0.852261	0.000214197	-0.228379	0.999921	-0.633975	0.00848151	-0.447813	0.221637	NA
Irf1	S1 A	0.561702	0.475613	-0.313365	0.593402	-0.673215	0.999921	0.843418	0.705658	-0.202626	0.74255	NA
Ltbp3	S1 A	0.561319	0.782387	0.0166119	0.991388	0.551088	0.999921	0.228548	0.890513	0.169904	0.91856	NA
Trim71	S1 A	0.561031	0.908401	0.146392	0.955152	0.928357	0.999921	-1.27704	0.660086	0.0815284	0.979097	NA
C2cd5	S1 A	0.560827	0.00473244	-0.523029	0.00193264	0.23742	0.999921	-0.261938	0.178802	0.0974004	0.800939	NA
Zfp654	S1 A	0.560483	0.00659347	-0.932822	2.11864e-08	-0.763919	0.00345156	-0.048568	0.892698	-0.361473	0.205273	NA
Hddc2	S1 A	0.560203	0.103745	-0.453674	0.0917713	-0.361631	0.999921	0.434501	0.0723815	0.047689	0.94597	NA
Rpl36a-ps1	S1 A	0.560166	0.445937	-0.596676	0.193306	0.0228619	0.999921	-0.585611	0.255708	-0.0266556	0.988251	NA
Zfp292	S1 A	0.560048	2.5494e-05	-0.701933	3.57005e-08	-0.607963	0.000762424	0.0943613	0.71241	-0.122453	0.68101	NA
Awat2	S1 A	0.559982	0.906041	0.468475	0.799633	-0.425024	0.999921	-0.517842	0.862131	0.882235	0.65466	NA
Klf7	S1 A	0.55959	0.0114455	-0.352301	0.064392	0.044383	0.999921	-0.614306	0.00176976	0.279177	0.342939	NA
5430416N02Rik	S1 A	0.559348	0.188298	-0.154268	0.641372	-0.286122	0.999921	-0.369172	0.244266	0.276525	0.578161	NA
Ccdc126	S1 A	0.559289	0.301568	0.0851013	0.869442	-0.282178	0.999921	-0.291329	0.629974	0.624464	0.143513	NA
Cxcr5	S1 A	0.559259	0.931107	-0.420213	0.881291	-0.249427	0.999921	-0.446817	0.906589	0.244221	0.950935	NA
Gm50107	S1 A	0.558768	0.540501	0.185783	0.75062	0.328725	0.999921	-0.0344991	0.972411	0.740879	0.238916	NA
Cracr2b	S1 A	0.557094	0.817526	-0.550797	0.653926	-0.847197	0.999921	0.344313	0.82454	-0.108404	0.955706	NA
Tsga10	S1 A	0.556894	0.281258	-1.22781	2.90139e-07	-0.237941	0.999921	-0.652261	0.038674	-0.302968	0.47129	NA
Gm41760	S1 A	0.556004	0.879503	0.0663687	0.967909	-0.231604	0.999921	0.296376	0.900945	1.27927	0.408062	NA
4930426I24Rik	S1 A	0.555034	0.879667	-0.695398	0.673254	0.446052	0.999921	0.747041	0.602493	-0.385262	0.885061	NA
Gm43330	S1 A	0.554122	0.664229	-1.28159	0.0358656	-0.176317	0.999921	-0.726484	0.291147	-0.216476	0.856646	NA
Pcdhga7	S1 A	0.553528	0.577436	-1.23557	0.006952	-0.33037	0.999921	-0.654432	0.263137	-0.899081	0.221942	NA
Hmgb3	S1 A	0.55345	0.0379167	-0.211186	0.220111	-0.00253404	0.999921	-0.185094	0.592154	0.229254	0.53162	NA
D630036H23Rik	S1 A	0.553314	0.740981	-0.0609732	0.952507	-0.238896	0.999921	0.665032	0.406165	0.415728	0.707381	NA
A730061H03Rik	S1 A	0.552882	0.741233	-0.608838	0.399063	-0.427807	0.999921	-0.000117758	0.999979	-0.201633	0.865704	NA
Ncapg	S1 A	0.551633	0.924856	-1.47433	0.573804	0.60542	0.999921	0.329843	0.925049	0.0366669	0.991372	NA
Lamb1	S1 A	0.551427	0.0264652	-1.01882	4.86235e-11	-0.210792	0.999921	-0.436876	0.0423799	-0.640978	0.00298118	NA
Gm5475	S1 A	0.551384	0.245331	-0.319297	0.421616	0.666134	0.999921	0.0356692	0.96097	0.0855039	0.906454	NA
E130208F15Rik	S1 A	0.551354	0.544123	-0.698621	0.170804	-0.589998	0.999921	-0.285026	0.707189	-0.372572	0.599774	NA
Gm26911	S1 A	0.550392	0.901828	-1.12011	0.525072	0.337543	0.999921	0.0653959	0.9832	-0.603016	0.826648	NA
Pld1	S1 A	0.549877	0.0109022	-0.558259	0.00299866	0.190746	0.999921	-0.466602	0.0141696	0.055832	0.907336	NA
Gapdh	S1 A	0.549628	0.00344892	-0.156177	0.198599	-0.560661	0.41214	0.674523	1.03823e-07	0.365523	0.118563	NA
F3	S1 A	0.549559	0.355212	-0.778014	0.00241598	-0.699025	0.511313	-0.958946	0.126216	-0.272746	0.65984	NA
Crlf3	S1 A	0.549536	0.0227296	-0.316249	0.138342	-0.24224	0.999921	-0.521234	0.00857033	0.289772	0.339766	NA
Rptn	S1 A	0.549423	0.643058	-2.83638	6.9527e-09	-1.01189	0.999921	-0.684788	0.116017	-2.47204	0.0678349	NA
Gins2	S1 A	0.54922	0.752284	-1.13584	0.11567	0.24397	0.999921	-0.272268	0.814608	-0.729006	0.555518	NA
Clip4	S1 A	0.549175	0.0231821	-0.31221	0.0937158	-0.0369314	0.999921	-0.115774	0.727545	0.389257	0.100745	NA
Fancf	S1 A	0.549058	0.377162	0.712196	0.0380636	0.00755933	0.999921	0.288566	0.633319	1.20736	0.0012798	NA
Tmem17	S1 A	0.549038	0.592471	0.0672069	0.936579	-0.326133	0.999921	-0.411275	0.632247	0.650132	0.368012	NA
Mreg	S1 A	0.548505	0.838803	-0.611685	0.697671	0.312779	0.999921	0.243494	0.909218	-0.154226	0.94597	NA
1810012K16Rik	S1 A	0.548445	0.937071	-0.384895	0.896206	0.22961	0.999921	-0.629638	0.872608	-1.09977	0.739038	NA
Btg3	S1 A	0.548297	0.216151	-0.0690725	0.871567	-0.179074	0.999921	-0.439375	0.276373	0.332203	0.383111	NA
Plcd4	S1 A	0.54825	0.837468	-1.73616	0.198341	-0.469576	0.999921	-0.701186	0.662584	-1.07363	0.536782	NA
Far1	S1 A	0.547786	6.41545e-05	-0.474479	2.38408e-05	0.0465555	0.999921	-0.377083	0.00129116	0.112984	0.666613	NA
Tgm1	S1 A	0.547651	0.555696	-0.104957	0.874682	-0.482675	0.999921	-0.273024	0.724172	0.627548	0.320169	NA
Gm48194	S1 A	0.547112	0.864666	-0.532801	0.733476	-0.286846	0.999921	-0.485115	0.806467	-0.288488	0.906364	NA
Zbed3	S1 A	0.546732	0.125108	0.36673	0.0950461	-0.113933	0.999921	-0.428452	0.198615	0.962825	0.000122663	NA
Gm15927	S1 A	0.546388	0.926855	-0.0106784	0.997494	0.535929	0.999921	0.508105	0.869552	0.20404	0.951276	NA
Gm20707	S1 A	0.545968	0.486094	-1.22653	0.00999242	-0.454585	0.999921	-0.451896	0.516222	-0.662529	0.376194	NA
Trim13	S1 A	0.54594	0.0922811	-0.249609	0.371765	-0.338762	0.999921	-0.659612	0.00257197	0.235288	0.567182	NA
Qsox1	S1 A	0.545291	0.215574	-0.838466	0.00458763	-0.216006	0.999921	-0.849418	0.00403426	-0.199322	0.747784	NA
Fkbp7	S1 A	0.54529	0.731598	0.167024	0.848524	0.336342	0.999921	-0.200228	0.871041	0.538873	0.590599	NA
Fars2	S1 A	0.545028	0.112293	-0.635518	0.0119639	0.138587	0.999921	-0.295856	0.416589	-0.0100912	0.982909	NA
Tmem123	S1 A	0.544667	0.145886	-0.607329	0.0525142	-0.476232	0.999921	-0.44992	0.195761	-0.0642792	0.921456	NA
Trim30d	S1 A	0.544075	0.931107	-1.72038	0.437732	0	0	-0.543082	0.891943	-1.72293	0.618932	NA
S100a6	S1 A	0.543654	0.948718	0	0	0	0	0.620649	0.825436	0	0	NA
Fam102b	S1 A	0.543331	0.0693944	-0.451533	0.0159963	0.072339	0.999921	-0.326744	0.205744	-0.0388645	0.938332	NA
Txnrd3	S1 A	0.543267	0.0603631	-0.547515	0.0151775	0.00531562	0.999921	-0.131832	0.728543	-0.13966	0.760718	NA
Ccdc34	S1 A	0.542948	0.175131	-0.482196	0.025193	0.185701	0.999921	-0.142586	0.687345	-0.156574	0.735743	NA
Tuba1b	S1 A	0.54274	0.0794658	-0.174625	0.484723	-0.187443	0.999921	-0.0421095	0.919058	0.525001	0.0777729	NA
Rad54b	S1 A	0.542664	0.85813	-1.61587	0.271435	-1.8266	0.999921	-0.795962	0.649644	-1.07904	0.590857	NA
Pik3ip1	S1 A	0.54255	0.879748	-2.74855	0.139047	0.179208	0.999921	0.0438703	0.987398	-3.13446	0.167698	NA
Gm20732	S1 A	0.542324	0.89349	-0.195683	0.923498	-0.489357	0.999921	-0.482128	0.838768	0.128936	0.964618	NA
Cd3eap	S1 A	0.541772	0.00812892	-0.371404	0.0819258	-0.656836	0.0726564	0.225258	0.340481	0.150858	0.683902	NA
Car2	S1 A	0.541719	0.0378069	-0.445481	0.00176117	0.0161181	0.999921	-0.117737	0.691536	-0.00200677	0.996251	NA
Gm15764	S1 A	0.541654	0.865427	-1.64358	0.238085	-0.0355523	0.999921	0.2432	0.908477	-0.861737	0.692127	NA
Bvht	S1 A	0.541479	0.923277	0	0	0.183828	0.999921	-0.0691261	0.985727	-1.62551	0.633403	NA
Eml2	S1 A	0.541471	0.157739	-0.437999	0.159198	-0.453407	0.922721	-0.237478	0.583574	-0.00475886	0.993033	NA
Gm14419	S1 A	0.54109	0.820186	-0.139313	0.917744	-1.48305	0.999921	0.444282	0.777391	0.511565	0.724047	NA
Tcea2	S1 A	0.540935	0.52341	-0.0919845	0.907718	0.232762	0.999921	-0.0180041	0.987738	0.373163	0.626928	NA
Pfn4	S1 A	0.540749	0.810691	0.0993473	0.933798	0.168284	0.999921	0.122963	0.941779	0.503527	0.688084	NA
Cited2	S1 A	0.540635	0.0834687	-0.369569	0.0859495	-0.455943	0.999921	-0.779313	6.81442e-05	0.100908	0.876688	NA
Spred3	S1 A	0.540404	0.811694	0.0202861	0.990553	0.120056	0.999921	0.39231	0.786947	0.316656	0.849111	NA
Palb2	S1 A	0.539301	0.572618	-0.0448204	0.951207	-0.0864549	0.999921	0.129998	0.894187	0.520953	0.462786	NA
Gm50013	S1 A	0.539055	0.932081	0	0	0	0	-0.449702	0.92043	0	0	NA
B430010I23Rik	S1 A	0.538896	0.194018	-0.557918	0.0435895	-0.408354	0.999921	-0.245921	0.595741	-0.14364	0.750181	NA
Zfp300	S1 A	0.538626	0.850746	-0.226034	0.888028	0.156523	0.999921	0.511174	0.760957	0.324209	0.867418	NA
Rftn2	S1 A	0.538557	0.91912	-0.856134	0.687541	-0.664109	0.999921	0.529758	0.835417	-0.281089	0.930623	NA
Rab19	S1 A	0.538235	0.923277	0.444578	0.84728	0.890637	0.999921	0.52422	0.856442	0.667576	0.803189	NA
4930589L23Rik	S1 A	0.537519	0.878731	-0.0675726	0.963502	1.24936	0.823317	-0.416421	0.818223	0.376916	0.855046	NA
Faah	S1 A	0.537181	0.0344936	-0.0162682	0.958861	-0.190492	0.999921	-0.896152	3.15122e-05	0.530026	0.034937	NA
Adcy3	S1 A	0.536162	0.932062	0	0	0	0	-1.44451	0.645961	0	0	NA
Neurl1b	S1 A	0.536117	0.0818928	-0.531025	0.0707775	-0.374401	0.999921	-0.244178	0.613487	0.0145024	0.981671	NA
Vstm5	S1 A	0.535598	0.109679	-0.25122	0.410448	0.234713	0.999921	-0.105762	0.834323	0.156983	0.71458	NA
Grb14	S1 A	0.535456	0.245937	-0.452165	0.129916	-0.358309	0.999921	-0.0800246	0.910379	-0.184174	0.666613	NA
Gm48079	S1 A	0.535433	0.886399	-0.190154	0.918569	0.00114681	0.999921	0.00933125	0.996995	0.229351	0.925269	NA
Gm30551	S1 A	0.535254	0.910937	-0.547959	0.696237	-1.60844	0.999921	-0.376999	0.867266	0.868954	0.65984	NA
Gm14963	S1 A	0.534843	0.637339	-0.876815	0.228217	-0.200083	0.999921	-0.136812	0.912014	-0.682811	0.434218	NA
Tcf19	S1 A	0.534637	0.711242	0.327303	0.709956	-0.872481	0.999921	-0.287318	0.805234	1.10178	0.167025	NA
Dennd2d	S1 A	0.533891	0.592489	-1.0609	0.119497	-0.585179	0.999921	-0.120172	0.918	-0.592205	0.514809	NA
Khnyn	S1 A	0.53387	0.0571617	-0.219924	0.401311	-0.0412971	0.999921	-0.176503	0.63885	0.271138	0.451021	NA
Ccnd1	S1 A	0.533158	0.0636674	-0.644391	0.000212241	0.0577323	0.999921	0.41016	0.0060375	-0.22889	0.590857	NA
Gm42851	S1 A	0.532726	0.941185	0	0	0.726729	0.999921	0	0	0	0	NA
1700105P06Rik	S1 A	0.532167	0.730486	-1.08902	0.0953944	0.252672	0.999921	-0.173741	0.862794	-0.683241	0.555814	NA
Slc35c1	S1 A	0.532083	0.459262	0.153255	0.781252	0.0756637	0.999921	-0.202927	0.817187	0.729418	0.147504	NA
Fdx1	S1 A	0.53169	0.16144	0.06543	0.806093	0.0566805	0.999921	-0.107378	0.798444	0.50444	0.10676	NA
4930517E14Rik	S1 A	0.530967	0.772857	-0.450882	0.649302	0.681459	0.999921	0.825249	0.303326	0.241795	0.867197	NA
Ccdc24	S1 A	0.53087	0.885809	-0.728783	0.598685	-0.332303	0.999921	0.321864	0.871041	0.23465	0.924153	NA
Id4	S1 A	0.530811	0.107252	-0.511759	0.00973767	0.505887	0.41214	0.226116	0.414447	-0.019119	0.976687	NA
Oxr1	S1 A	0.530742	0.000311728	-0.777002	7.69772e-09	-0.103453	0.999921	-0.471108	0.00193846	-0.284374	0.175799	NA
Trim8	S1 A	0.530363	0.0271541	0.288884	0.123323	0.0497808	0.999921	-0.270948	0.414147	0.832474	2.88999e-05	NA
Tmem39b	S1 A	0.530223	0.0417389	0.090248	0.726409	0.0746117	0.999921	-0.141041	0.683494	0.584464	0.0285825	NA
Gm38102	S1 A	0.530022	0.846664	-0.727981	0.46793	-0.247365	0.999921	0.239783	0.881006	-0.373928	0.841673	NA
4933433G15Rik	S1 A	0.530018	0.709857	-0.664923	0.352595	-0.0610196	0.999921	0.503538	0.453415	-0.29665	0.817823	NA
Gm15509	S1 A	0.529459	0.937722	0.342905	0.896207	0	0	0.309992	0.937104	0.748719	0.795077	NA
Dtx3l	S1 A	0.529156	0.219287	-0.537161	0.133746	-0.374602	0.999921	0.0707544	0.926036	-0.10047	0.891164	NA
Mcm5	S1 A	0.528691	0.741237	-0.609851	0.498435	-0.175891	0.999921	-0.606687	0.492689	0.499905	0.643579	NA
Lbx2	S1 A	0.528334	0.811557	-0.215523	0.859872	-0.481964	0.999921	0.328089	0.814088	0.117445	0.947607	NA
Chrna7	S1 A	0.528264	0.753298	-0.44089	0.547773	0.318711	0.999921	-1.16672	0.165224	0.268201	0.809919	NA
Zmynd12	S1 A	0.528123	0.752838	-0.464304	0.58805	-0.566771	0.999921	0.282015	0.818937	-0.275776	0.824122	NA
Nectin1	S1 A	0.528032	0.0159931	-0.201064	0.354519	-0.0847405	0.999921	-0.000521935	0.999303	0.370824	0.08777	NA
Snhg1	S1 A	0.527914	0.136963	-0.198654	0.28704	-0.337655	0.999921	-0.389426	0.0864302	0.296364	0.500114	NA
Slc2a3	S1 A	0.526962	0.923369	-0.807576	0.709449	-1.1831	0.999921	-1.02079	0.70758	0.0790549	0.981421	NA
Prok1	S1 A	0.526828	0.636732	-0.469943	0.455705	-0.420226	0.999921	-0.501643	0.455174	0.128321	0.92439	NA
Zmynd8	S1 A	0.526453	0.00406245	-0.365332	0.0152713	0.0747273	0.999921	-0.331644	0.0546806	0.101242	0.7622	NA
Brdt	S1 A	0.526176	0.642453	-0.4045	0.573922	-0.0450093	0.999921	-0.144119	0.899276	0.192909	0.865308	NA
Slc35c2	S1 A	0.525869	0.0313351	-0.169282	0.478366	-0.0095087	0.999921	-0.345197	0.147011	0.419332	0.119673	NA
Marveld2	S1 A	0.525535	0.0802464	-0.293382	0.350212	0.0634244	0.999921	-0.527293	0.13691	0.249406	0.561117	NA
Prrg1	S1 A	0.525	0.722664	-0.470366	0.56683	0.106726	0.999921	0.122804	0.923129	0.154678	0.908831	NA
Gm21887	S1 A	0.52487	0.501463	-0.0894691	0.963713	-1.22124	0.0616327	0.110064	0.900601	0.358708	0.903761	NA
Gys1	S1 A	0.524612	0.0743234	-0.639827	0.00296675	-0.371235	0.967387	0.354132	0.128343	-0.0891538	0.874062	NA
Tnfsf10	S1 A	0.5243	0.861307	-1.20448	0.241785	-0.951314	0.999921	0.608051	0.61346	-1.89907	0.0631045	NA
Ptpn4	S1 A	0.523734	0.0049827	-0.967764	6.52369e-09	-0.149184	0.999921	-0.508192	0.00297796	-0.427593	0.109153	NA
2810029C07Rik	S1 A	0.523397	0.371422	-0.484414	0.19094	0.198253	0.999921	-0.364078	0.475775	0.0813669	0.891664	NA
Wdhd1	S1 A	0.523203	0.684565	-0.338955	0.627929	-0.464255	0.999921	-0.364892	0.688514	0.2739	0.803189	NA
Gm42937	S1 A	0.523171	0.0239566	-1.02768	9.23047e-05	0.188748	0.999921	-0.428879	0.165605	-0.422365	0.374626	NA
P3h2	S1 A	0.522947	0.043972	0.157497	0.491744	-0.0491016	0.999921	-0.026667	0.953418	0.535465	0.0118054	NA
Gm10069	S1 A	0.522932	0.529416	-0.368176	0.595273	-0.172266	0.999921	-0.191199	0.835417	-0.120473	0.914128	NA
Slc38a10	S1 A	0.522805	0.147802	-0.524019	0.0306745	-0.268245	0.999921	-0.501425	0.0545005	-0.127523	0.77698	NA
Ankrd13b	S1 A	0.522511	0.173646	0.124805	0.746835	-0.0777073	0.999921	-0.45851	0.227962	0.724706	0.0171047	NA
Fam43a	S1 A	0.521881	0.845122	-1.54092	0.203636	-0.731881	0.999921	0.0830893	0.966231	-0.987633	0.601685	NA
4930412M03Rik	S1 A	0.52159	0.814219	0.921074	0.22313	-0.218559	0.999921	0.43898	0.714661	1.38363	0.0657841	NA
Rnf24	S1 A	0.521285	0.362432	-0.90787	0.00419558	-0.241175	0.999921	-0.572064	0.0866051	-0.126461	0.860208	NA
Rnf43	S1 A	0.521202	0.621207	-0.318267	0.628198	-0.132338	0.999921	0.102163	0.914623	-0.0293954	0.978754	NA
Prdm10	S1 A	0.520926	0.216122	-0.609092	0.0717211	-0.231545	0.999921	-0.717369	0.0629352	-0.0581224	0.935596	NA
Ppp1r13l	S1 A	0.520312	0.596156	-0.475281	0.462197	-1.16275	0.659674	-0.0242927	0.983619	0.0407602	0.974239	NA
Dmrta2	S1 A	0.520006	0.901348	0.144988	0.943085	-0.195749	0.999921	-0.391818	0.894086	0.331478	0.893744	NA
Zgrf1	S1 A	0.51992	0.656143	-0.886239	0.175633	0.285245	0.999921	0.058742	0.96117	-0.408891	0.669811	NA
Gm12927	S1 A	0.519882	0.924856	-0.950956	0.602297	-0.87209	0.999921	0.786558	0.69077	-0.858557	0.751775	NA
Cldn3	S1 A	0.519839	0.941736	-1.2266	0.662544	-0.649062	0.999921	0.766934	0.788164	-0.239931	0.957513	NA
Zmiz1os1	S1 A	0.519557	0.701247	-0.523184	0.500251	-0.353832	0.999921	-0.206596	0.861918	0.0963843	0.940296	NA
[truncated: 95,983 more rows]
